# Supplementary material for: Putative Genomic Signatures of Local Adaptation in Five Local Indonesian Sheep Reveal Selection on Immunity, Reproduction, and Production Traits
Source: Ecol Evol. 2026 Jun 1;16(6):e73665. doi: 10.1002/ece3.73665 (PMC13238802; doi:10.1002/ece3.73665)
Supplement: Supplementary file 1 — Table S1: PCA. Table S2: Admixture. Table S3: ROH analysis. Table S4: SS‐ROH. Table S5: SS‐iHS. Table S6: SS‐FST. Table S7: SS‐XP EHH. Table S8: SS‐Final regions. Table S9: Annotated genes. Table S10: GO & KEGG. [file ECE3-16-e73665-s001.xlsx]

## Sheet: Breed's desc (Country decree)
Breed	Ministry of Agriculture Decree	Origin	Morphological characteristic	Production characteristic at mature age
Garut	2914/Kpts/OT.140/6/2011	West Java	The coat colour is a combination of black and white. The horns for the rams are big, long, circular or curved forward and outward, and for ewes are small or even polled. The ears are small with length of >4 cm to medium with length of 4-8 cm. With convex face, straight backline, and triangle tail.	Shoulder height; male 74.34±5.8 cm, female 65.61±4.8 cm. Body length; male 63.41±5.7 cm, female 56.37±4.6 cm. Chest circumference; male 88.73±7.6 cm, female 77.41±6.7 cm. Chest width; male 22.08±8.2 cm, male 16.04±2.1 cm. Body weight; male 57.74±11.9 cm, female 36.89±9.3 kg. Sexual maturity age 6-8 months. Number of kid per partus 1.5-1.8. Onset oestrous 24-30 hours. Longevity 6-8 years.
Batur	2916/Kpts/OT.140/6/2011	Banjarnegara, Central Java	The coat colour is white with white to reddish-white skin and black nails. It has a soft and dense wool which covers the whole body. Polled horns for the rams and ewes. The ears are small and sidewards. With convex face, straight to concave backline, and small and short tail with tapered tail tip. The body shape is big and long.	Shoulder height; male 77.6±1.7 cm, female 72.2±3.1 cm. Body length; male 106.2±8.8 cm, female 88.0±9.2 cm. Chest circumference; male 118.4±8.8 cm, female 95.2±5.8 cm. Body weight; male 108±13.0cm, female 82.0±4.5 kg. Sexual maturity age 10-12 months. Age on first partus 15-19 months Number of kid per partus 1-2. Oestrous cycle 17-19 days Onset oestrous 25-35 hours.
Sakub	882/KPTS/PK.010/M/12/2022	Brebes, Central Java	The coat colour is white or brown-black, with yellowish white horn to brownish white horns. The face is convex, with wide laterally jaw, the base of the jaw extends beyond the temple of the head. The ram has big and circular horns, some are polled. The ears are long sideways. The proportions of shoulder height and body length are balanced front and back, with the chest protruding forward, and the…	Shoulder height; male 76.80±3.90 cm, female 59.20±4.82 cm. Body length; male 83.27±7.32 cm, female 69.95±5.97 cm. Chest circumference; male 100.40±20.41 cm, female 86.74±8.48 cm. Body weight; male 64.14±10.96cm, female 42.73±8.45 kg. Sexual maturity age 8-13 months. Age on first partus 13-18 months. Number of kid per partus 1-2. Birth weight 3.2±0.54 kg. Weaning age 2-4 months. Weaning weight 16.…
Thin tail	Not registered
Sumatra	Not registered

## Sheet: Table S1. PCA
PC	perc_var
1	0.0899108
2	0.0571801
3	0.0337605
4	0.0183911
5	0.0157896
6	0.0145262
7	0.0139359
8	0.0134187
9	0.0126061
10	0.0117339
11	0.0110202
12	0.010664
13	0.0105632
14	0.0103446
15	0.0101664
16	0.00992172
17	0.00990326
18	0.00973109
19	0.00969634
20	0.0094986
iid	PC1	PC2	PC3	PC4	PC5	PC6	PC7	PC8	PC9	PC10	PC11	PC12	PC13	PC14	PC15	PC16	PC17	PC18	PC19	PC20
DET001	-26.8184	38.2872	26.4009	25.4034	7.55209	-0.457064	11.1489	-5.21204	2.36572	-10.9077	1.88354	-11.7065	1.0259	-5.5906	1.85801	1.1772	5.02342	13.2446	-6.49138	-0.674918
DET002	-26.6545	41.1243	32.7179	25.4838	12.3919	7.3243	15.5275	3.492	7.15616	-4.22346	34.2541	-48.1512	-20.9275	-10.5119	16.7427	-12.6639	-11.7221	-1.04407	-23.8072	42.2975
DET003	-24.9451	40.2618	31.8258	25.5323	8.32623	1.63212	15.3385	-1.24874	2.9789	-0.509186	6.14628	-10.7762	-7.92693	-1.81673	-6.84316	-1.74976	2.84435	5.52597	1.23258	-3.72901
DET004	-25.4471	40.3156	27.2604	24.9802	10.9178	2.29905	9.34937	-6.62941	7.1329	-1.23233	9.31485	-19.9259	-3.73912	0.881204	2.20325	-11.9038	-0.316248	7.93221	-2.65683	-1.97184
DET005	2.41059	34.8036	27.8752	33.9163	2.98852	15.272	33.0165	-10.7424	36.4551	-100.715	-55.6931	64.9537	2.95608	15.0076	-5.36611	2.84135	12.367	1.41299	0.622741	17.3914
DET006	-23.494	39.1461	31.7057	24.9846	14.9485	8.7868	16.9285	5.29607	5.95373	-4.12298	29.8062	-48.4733	-22.9229	-11.2901	12.1299	-12.761	-10.5871	-6.56682	-21.9271	46.7466
DET007	-27.1629	45.4566	33.6746	40.3148	12.153	16.5781	37.5965	-12.6629	39.032	-100.466	-45.8531	62.5997	0.0646265	13.5428	-5.31119	6.69828	6.08877	4.40169	0.843379	11.6807
DET008	-28.0143	41.601	34.9232	35.3912	10.4635	8.37704	19.0667	13.5271	24.1302	76.2331	-15.6889	38.2004	19.6033	10.09	6.63459	2.8467	0.634706	-8.01636	7.59506	4.88277
DET009	-1.50701	28.2542	26.2024	14.2356	-6.87631	7.60606	10.3198	-4.66553	19.1121	-34.1257	-23.6403	9.51392	9.08138	6.17675	3.05517	-11.1945	20.3559	-6.47467	2.4225	10.8079
DET010	-25.2561	37.7863	26.4989	24.2517	7.85346	-0.951222	9.93639	0.825776	-3.48238	-5.31466	7.85673	-17.999	1.34008	-6.60968	-3.29198	-7.91337	-6.44415	0.623416	-3.84938	-9.51456
DET011	-26.3388	39.5536	32.654	27.5606	6.8966	3.16028	9.66243	6.7541	-2.20455	-2.1067	5.01984	-17.4479	4.06845	-8.19771	10.5424	-11.9445	-5.02911	-7.34261	4.49448	-7.91532
DET012	-25.4278	40.291	33.0471	22.4499	8.37926	5.51714	13.5499	-1.74629	6.49749	-1.0867	3.13692	-24.4912	-5.7227	0.911661	4.7882	-5.92369	-3.05698	5.69103	2.1495	0.795484
DET013	-24.3454	39.8589	31.0073	23.4174	14.4877	0.516963	11.2745	3.79047	0.745073	2.7196	10.0118	-14.505	0.480084	-5.20192	-0.360661	-4.8981	-6.54225	1.9579	-5.22203	-10.9548
DET014	-26.8829	43.1818	36.6238	41.7681	16.5495	10.7247	23.451	17.8071	34.2287	92.8795	-26.9784	48.8195	18.6872	14.6802	1.15878	0.123211	-2.40653	-10.1843	14.0008	7.91277
DET015	-25.5356	35.6687	27.9892	20.3535	8.32655	3.53252	9.13304	2.55937	8.86098	-2.26947	10.0627	-23.349	-6.20806	-6.05788	-1.40138	5.17456	-1.42291	2.89695	-2.38771	-5.8736
DET016	-2.1137	29.9835	23.324	16.8162	-7.37687	-0.507258	5.50431	-1.19919	-11.7047	2.66104	-3.53964	-19.9808	-0.9258	-3.41985	-1.35259	-8.99402	-9.50508	1.24025	1.7433	4.96494
DET017	-24.5779	35.5408	29.82	24.6292	10.0329	3.21115	11.1364	-2.05887	8.52361	-0.896555	6.55024	-18.3247	-4.58552	3.38598	-4.66643	1.83606	0.11669	1.71904	4.56478	-9.64042
DET018	-26.1011	40.7046	29.5141	19.4569	10.9688	-4.80764	11.6121	-3.5381	-3.49216	-0.72167	12.8962	-12.3976	3.78856	-4.45376	3.47153	-4.67724	-3.88544	8.61266	-5.15668	-9.33983
DET019	-26.0061	39.2244	28.6663	27.633	11.1076	6.06391	12.8143	1.42429	6.72406	-3.37492	19.579	-32.9326	-9.20808	-0.764981	13.217	-0.758332	0.472216	12.689	-10.521	0.0563429
DET020	-25.0408	38.7175	30.5119	20.8173	10.7589	5.9856	13.3488	-1.90123	7.87344	0.215636	9.73763	-32.9277	-2.22754	1.69976	11.1072	1.7864	0.572643	7.26702	-7.28615	-4.60353
DET021	-28.2305	42.7392	37.8519	41.8902	17.0664	11.3272	22.219	17.0105	37.5619	98.926	-25.1347	48.1412	21.8933	16.022	2.69366	2.50878	0.457162	-12.9618	11.5587	6.64947
DET022	-26.0013	42.1709	28.2618	33.1805	12.2143	7.17172	17.7385	-0.367125	6.91633	-7.65478	12.3677	-25.436	-17.9399	-15.5869	9.13133	-9.45763	-2.20405	9.76076	-2.26832	1.02818
DET023	-24.7538	42.8945	31.6256	32.7203	15.5961	1.70399	11.1118	5.14386	9.15417	-8.65201	6.74759	-33.3951	-1.16183	-22.6579	-25.4791	4.64613	13.1208	3.0568	-8.62609	-74.735
DET024	-23.1206	36.6485	29.2058	25.316	5.45605	5.32491	12.832	-1.44506	2.35881	-7.13364	4.67316	-8.4704	-4.79138	-2.92742	0.197076	-4.12403	-6.02822	-11.9595	7.59437	-14.9345
GUR1	-32.7128	26.2243	-44.8523	2.56714	2.94358	-1.5989	0.939872	30.0876	-2.2446	-9.60381	23.2827	-1.19871	3.44001	18.8821	3.7879	24.612	11.6479	-20.1604	-2.17584	7.812
GUR10	-40.3608	35.5979	-90.3789	-3.01704	10.3138	-6.36433	-4.9618	-115.064	24.7718	17.3258	-3.74497	-10.6689	-0.739682	0.368542	-3.47777	11.1672	-4.14747	-0.948867	-3.4238	8.95608
GUR11	-37.3454	28.0414	-72.4194	-1.94167	0.807401	-6.96051	0.666859	-10.9817	4.95806	-11.045	16.1429	-6.82607	12.6983	-6.46518	37.219	-33.9179	25.6001	-32.1593	41.8109	-8.3748
GUR12	-35.5939	30.3208	-64.542	-6.34746	5.02044	-5.46028	2.95404	37.2055	-3.80162	-7.76463	15.6143	1.11714	2.63383	4.35233	-9.52873	8.31248	-3.8567	-0.430912	-1.0147	-5.91192
GUR13	-35.8285	26.3512	-72.3786	-2.6868	-3.30692	5.65786	0.434801	33.9362	-8.14606	11.5756	-27.7383	10.7982	-8.87345	-14.4566	-12.2272	-7.03743	-17.5394	27.2269	-21.2626	-2.6483
GUR14	-42.008	37.44	-89.3593	-3.12958	9.24674	-8.91535	-2.51042	-61.6848	15.9404	9.43394	-0.247665	0.119093	6.71808	1.64005	-7.97505	11.0063	0.576937	-10.1614	-6.02043	14.6038
GUR15	-39.3063	34.7119	-85.0931	-0.43149	6.70705	-3.66656	0.101352	-64.4301	14.2283	15.7687	-13.1463	-2.01011	-6.40647	-4.85624	-10.354	11.2267	-9.3355	13.5624	-14.0362	9.89969
GUR16	-37.3531	34.8737	-69.1348	-5.6955	0.730005	-8.26628	9.0902	50.2049	-6.88406	-7.67496	24.714	8.7031	11.434	12.5934	-5.09533	2.65226	6.35422	-29.9262	-4.60732	13.4427
GUR17	-36.379	33.1146	-62.8124	1.10617	2.31004	-2.92978	7.02675	57.065	-7.17464	-6.94052	24.4228	8.83097	2.39282	17.8663	-10.7853	30.7943	7.85785	-18.9383	-6.57101	12.3888
GUR18	-37.3626	33.44	-80.5547	-4.13075	5.04797	-2.20086	2.6655	-6.97048	2.41268	15.3333	-17.0084	15.4911	-10.6108	-4.11831	-13.7453	1.12628	-10.0609	28.041	-17.2704	-7.6462
GUR19	-37.9497	34.201	-82.5397	-2.34199	8.84318	-7.65305	-4.89608	-103.244	24.0622	14.0609	-0.11439	-13.5055	3.01891	1.28804	2.0753	4.78299	4.7751	-9.93838	5.77529	5.16025
GUR2	-29.7777	22.3172	-42.0021	-5.73501	-1.73783	-4.39103	-6.11504	17.6608	-4.27354	-17.237	9.53544	3.46954	-3.22266	6.60618	-2.21025	17.356	25.5953	6.64893	-1.30203	-21.2326
GUR20	-27.1912	18.8821	-60.7555	-11.3497	-13.7533	17.4029	-0.276927	48.0385	-7.84899	11.989	-68.3779	-7.0045	-10.1775	-29.8679	-6.25082	-21.1839	-33.0498	47.9581	-32.1832	9.39597
GUR21	-28.8784	21.381	-58.1494	-8.44708	-12.3947	14.17	-5.55943	13.8682	-8.18627	-1.1048	-51.6466	-6.9636	-15.1568	-34.2683	0.43364	-41.7922	-36.9349	40.0135	-15.5516	-1.52623
GUR22	-14.6176	16.2923	-55.2243	-15.1455	-16.8093	-3.029	-3.1007	27.4495	-7.90006	-12.7072	-9.91899	-11.3978	22.6574	-31.9304	56.9474	-80.6129	36.8518	-46.6197	52.6688	16.9895
GUR3	-31.4549	26.7249	-35.8742	0.64064	4.22545	3.93257	-1.78347	11.1752	-7.67	-11.8594	22.3399	-6.5355	1.47217	15.8743	-3.85996	24.4075	8.82261	-0.225329	3.71924	-9.04614
GUR4	-33.6805	28.8197	-55.5469	1.41569	4.25896	3.16234	-0.799128	8.55112	0.0837049	-5.10892	4.61805	14.1741	-8.3866	7.39594	4.13521	-3.68744	-3.4442	3.1633	17.3215	-24.7836
GUR5	-35.279	30.8246	-59.5077	-4.05021	2.90851	-0.724424	2.63764	56.6872	-10.4077	-4.24144	26.276	5.40099	5.80734	20.4431	-8.26467	37.4998	17.1853	-0.776544	-14.517	13.4727
GUR6	-36.9872	29.7636	-62.6275	-1.89212	8.26651	-0.35236	1.43023	32.4366	-6.93586	-5.67123	-5.46419	6.49914	-2.26438	5.29253	-5.83831	-2.49148	-11.2591	4.33513	-7.04777	-12.8492
GUR7	-33.8027	30.6064	-60.6001	-1.46054	3.59662	-2.68351	-0.85089	24.4222	-10.28	-0.0968974	17.8006	5.09041	3.32661	12.596	-8.55009	28.3237	12.186	2.40556	-16.8202	3.52433
GUR8	-35.1991	31.1173	-70.3022	-2.8025	2.21726	6.11205	-1.98179	-21.6001	-0.649198	-9.0716	3.80229	6.23267	-12.047	8.27437	31.6816	-27.6761	0.309633	-9.17591	27.8255	-36.5837
GUR9	-36.5176	29.9758	-68.3696	-2.39304	6.30904	-3.27366	5.46163	46.6501	-7.14203	-7.03536	16.5631	9.09943	6.12214	13.326	-0.779989	2.84496	3.89219	-7.83304	1.53536	-3.16479
IBD1	85.9801	-11.011	1.22666	-8.62461	-51.6905	-25.9216	23.4441	3.20432	37.5328	3.67458	3.97213	-1.78316	8.15172	-9.98212	-1.45434	-13.3555	26.7185	-17.6503	-7.18052	-1.07048
IBD10	104.618	-16.4726	-6.60402	-1.31806	40.5895	24.593	-54.3748	9.513	24.5482	-1.04113	-3.93077	-1.44142	3.32611	-21.7755	-11.7666	-5.22459	24.981	-6.8834	-13.7474	3.27223
IBD11	122.718	-18.6753	-10.5732	7.04813	48.7595	24.6328	-15.1439	-0.812904	-5.12782	1.54454	-4.76943	0.654319	3.74097	-2.15459	4.82333	-3.49526	0.128011	-6.75781	-3.39253	-3.8787
IBD12	89.3561	-9.49961	-1.833	-9.57793	-21.6152	-11.8068	19.4465	-4.82274	6.38794	5.53324	5.94308	-6.14292	2.35158	-7.52476	-1.64568	-9.74538	24.8149	8.85159	1.90314	-2.12988
IBD13	100.434	-13.245	-3.52163	1.13183	-39.4355	-17.7834	9.67226	4.85183	24.6351	16.6622	12.3193	-5.57555	9.44495	-13.3315	-8.19438	-8.44034	24.9716	-17.9455	-35.2952	-13.6291
IBD14	99.7625	-12.8525	-5.11436	3.75195	-39.0094	-22.351	52.7734	-12.3364	-25.4102	4.85625	0.494934	-1.2361	3.80024	-16.9581	-20.8581	23.8857	24.6006	16.1426	-35.5088	-6.58818
IBD15	93.192	-13.7355	-3.53118	-0.285808	-36.9646	-17.6231	7.45742	0.71003	25.132	0.0819649	-0.0503977	-2.50998	0.532366	-1.76911	-8.64356	13.4747	3.12421	11.3785	-25.0161	-7.4438
IBD16	134.647	-24.1749	-11.3123	8.64276	78.0285	36.9185	-58.6722	9.03055	14.5746	-0.52655	-4.09693	-1.97798	4.9727	-12.5494	-2.04141	-1.38058	9.12536	-3.31749	-9.13891	-0.597137
IBD17	112.638	-18.3931	-11.8856	8.31107	-12.3674	-9.48647	63.5349	-12.9633	-58.3227	3.21807	1.84861	5.3436	-4.06369	29.876	19.1986	-14.0512	-29.3713	6.58026	28.0512	-10.0716
IBD18	132.129	-24.6884	-10.2036	15.8652	63.6715	20.7224	-4.7945	-6.21143	-33.5405	1.14122	-11.1134	2.4658	8.59054	-24.0384	-18.2575	6.93473	27.0539	-9.21745	-2.05419	18.9453
IBD19	110.411	-18.0516	-9.28711	-0.860898	-27.5147	-13.4078	2.85675	7.59083	15.8909	5.31437	6.7564	2.99005	0.304799	13.4307	0.953085	-1.8021	-18.4157	1.88853	0.27957	-8.30704
IBD2	114.878	-17.9318	-7.58664	0.850938	9.53937	6.26311	-15.7943	4.96042	26.2283	-12.2005	20.7521	-3.9487	-10.452	46.4001	29.756	10.6908	-55.7906	17.6421	19.8833	-19.2463
IBD21	116.401	-20.6632	-11.2889	12.716	32.3402	0.26065	48.6079	-17.143	-72.6872	3.06043	-10.8114	10.0538	7.69087	-19.0221	-21.0657	1.42045	23.4779	-10.0828	10.3567	23.5294
IBD22	129.226	-23.4426	-9.88672	6.2525	63.9851	32.6215	-58.3215	9.07937	27.7468	-10.9017	11.2762	-5.36837	-3.22802	24.821	21.8504	7.57176	-31.5233	12.9569	7.28008	-15.143
IBD23	67.4003	-3.87573	0.336136	-14.4614	-50.3263	-18.6954	-9.85654	13.3997	51.2207	10.2982	-5.75288	-10.1659	8.44206	-23.7451	-5.61971	-30.1032	30.7911	-21.408	-0.678071	5.81796
IBD24	119.424	-18.7116	-9.67808	0.467526	26.3151	14.87	-27.2884	7.18909	6.02753	6.00326	1.78147	-1.71197	-0.303334	6.14809	10.4847	-14.5843	-8.2985	0.253719	2.76147	-13.7083
IBD25	114.816	-19.743	-5.80347	1.04536	-24.2505	-6.23425	-14.818	6.66262	50.3537	-1.71532	10.7359	-8.13861	-11.5701	8.20298	4.48194	14.9762	-10.3497	4.29716	-3.13629	2.2482
IBD26	131.837	-24.87	-11.3158	11.0258	76.2512	26.3529	-5.5538	-6.89649	-42.7512	0.385098	-10.465	6.52052	8.28455	-20.415	-13.9746	0.726753	20.0404	-6.76534	8.22097	19.5556
IBD3	77.5146	-1.69308	-2.0035	-6.73287	-37.7692	-9.04519	8.11964	0.774959	2.23343	-9.298	-0.367522	7.37759	-18.2529	31.3539	22.7652	-8.68132	-57.0205	-9.70722	47.2575	-5.41997
IBD4	91.4656	-11.819	0.798783	-7.21626	-40.4571	-15.5656	-11.0697	4.09216	53.1326	-4.37743	0.386433	-4.51658	-5.29794	-2.67503	-2.58358	9.95123	22.2496	0.281862	-17.4419	17.9779
IBD5	122.829	-20.1124	-12.6631	6.91886	-9.40482	-11.8473	60.3567	-10.1594	-50.4764	7.42622	6.59901	5.57985	-1.96112	28.4661	19.0863	-17.1259	-22.4401	6.2758	20.1796	-16.1979
IBD6	104.394	-18.767	-9.83329	-1.30211	-25.7028	-11.0194	-2.68039	9.74718	29.6263	2.12869	7.62687	-5.74996	-1.18595	9.52871	15.0369	11.4129	-24.8756	12.6401	2.26835	-3.31098
IBD7	98.9401	-17.5771	-4.18014	-9.46692	-31.2311	-10.4727	2.56702	4.85216	47.3666	-1.43939	3.83656	-4.90679	-10.8143	-0.728873	5.17233	15.0174	-3.53438	3.99416	-0.682307	12.4246
IBD8	118.944	-20.3657	-10.9507	11.3925	-15.2315	-15.3678	68.8952	-15.6052	-56.074	6.28772	0.0865851	0.631125	1.36096	-1.9167	-10.5604	13.6051	9.75615	8.68669	-13.2027	2.3786
IBD9	68.6478	-4.47194	-2.44454	-3.92758	-35.3912	-13.7646	-5.47678	-0.441275	8.6384	-4.47515	-9.92206	1.0411	-2.81664	-10.2031	-22.2484	-8.39279	-8.67204	-4.53434	-14.8548	8.68308
IDS1	-12.8197	38.7299	47.541	-136.787	43.8742	8.19998	45.886	-0.24599	15.644	-3.39287	-10.4838	-3.74805	8.9026	-8.04618	-12.5399	-8.06344	-35.6571	-57.866	-28.5922	-12.4756
IDS10	-8.62919	33.8532	34.437	-3.97819	-16.4977	-7.84651	-45.7792	-13.1111	-38.6948	12.4218	-4.97896	11.4777	-15.5967	64.868	26.6236	-36.5809	24.2041	-6.1256	-61.9748	19.3397
IDS11	-13.2137	31.2131	26.1478	-5.55845	-8.5214	-8.83368	-19.4144	-4.72576	-9.60669	-2.50962	-5.5627	3.76796	14.8375	1.40615	-7.00321	4.88784	-12.1137	-5.45805	19.4561	-13.8859
IDS12	-15.1333	31.2993	24.5187	-0.857242	-7.8312	-3.95922	-6.53898	-3.24732	-12.4769	0.24198	2.59451	-13.7117	-5.3392	2.42754	1.28106	25.1968	-4.4776	-3.71798	8.23494	24.4864
IDS13	-11.6552	32.8504	35.116	-14.5673	-12.3203	-7.43158	-23.6916	-15.931	-19.6986	-8.35284	22.3102	39.7549	62.5846	-53.768	61.7242	30.9069	-26.7551	8.97466	-29.5421	-0.166534
IDS14	-13.3415	35.5005	40.4668	-97.8333	22.8589	4.22456	15.9683	-0.323937	13.3485	13.793	12.1808	4.67637	-20.4311	23.2002	15.3622	7.30594	53.516	91.5046	33.5956	6.95762
IDS15	-13.3826	32.3568	30.5595	-2.73603	-9.65874	-0.0229918	-20.5473	-10.3206	-16.2058	-5.69208	0.952431	6.49174	0.689473	-9.38118	3.66749	17.0696	-2.16073	7.35338	4.39959	2.11076
IDS16	-12.8697	38.8043	47.622	-136.817	43.812	8.2272	45.8937	-0.236993	15.4877	-3.42691	-10.4296	-3.73351	8.87767	-8.06512	-12.54	-8.02479	-35.5983	-57.7838	-28.6315	-12.4028
IDS17	-0.522532	28.6761	30.558	-8.94137	-11.3633	-12.5727	-25.3695	2.92691	-2.90829	-5.90442	2.79043	2.3842	-5.97869	-1.32326	-4.64799	-3.58037	2.16855	-13.2286	20.5335	16.958
IDS18	-13.7455	34.437	29.2495	1.58723	-16.1902	-7.02248	-41.1869	-10.8739	-26.1108	1.3897	-2.63245	8.13332	-11.6041	14.7201	-47.6789	2.74573	-27.0406	-12.6617	2.1637	-33.1076
IDS19	12.0027	19.0615	12.3837	-6.49054	-26.6643	-17.2972	-19.9991	-7.14859	-13.8938	3.22912	-0.160586	-3.08643	-0.109323	-24.3013	-15.0111	34.6609	-16.1156	-12.3854	6.25336	11.636
IDS2	-11.0048	30.3851	29.6663	-8.55402	-19.2829	-13.5096	-28.2019	-12.9049	-31.4435	-10.7921	25.3619	41.9457	64.1304	-48.8749	76.8719	41.4548	-29.6482	18.3268	-34.615	-4.59178
IDS20	-9.37542	34.8811	26.7992	-4.42487	-17.3673	-6.1371	-36.9697	-9.79491	-26.3628	3.37407	-4.95205	8.53499	-16.8379	24.6829	-47.6944	-1.88189	-24.8079	-12.9703	-1.38947	-19.3716
IDS21	-13.7835	30.8957	23.597	9.76335	-10.1789	2.36703	-16.5763	4.48143	-16.6199	2.52855	-0.141303	0.32725	4.03654	-12.8678	16.8806	4.63412	-2.90759	1.33421	18.7644	-21.7727
IDS22	-14.1838	36.6606	24.6789	-6.88719	-11.3696	-4.3038	-25.47	-10.4603	-21.6182	-4.99803	-4.57056	4.73051	-3.16654	14.6507	-5.20696	-10.9524	-0.247138	-9.68583	-2.05352	2.67246
IDS23	-3.42125	25.9524	30.9837	-1.6632	-11.1382	-9.12425	-26.8111	-11.3584	-13.8401	3.56603	-5.31701	7.44206	4.77116	-14.7528	-31.3964	4.30499	51.4356	1.36853	12.3162	-102.335
IDS24	5.73417	24.6839	19.4613	-5.90467	-14.0673	-10.6214	-28.8051	4.97494	1.40676	-5.3373	1.14565	2.0336	-8.95667	-14.2043	-47.7232	8.35395	-3.83392	-15.0364	38.0448	10.6574
IDS25	-11.1592	31.0013	29.9254	-12.7842	-16.6918	-3.04036	-29.3111	-1.5489	-21.7554	4.47579	3.10399	1.25843	1.53772	-11.0403	-3.98294	13.1842	12.0329	5.19143	20.4185	28.3783
IDS3	-4.72304	28.947	25.3743	-13.4799	-20.8575	-7.07223	-33.2505	-0.22525	-17.6592	-1.78664	0.967449	1.47709	2.21268	-21.1072	-0.915594	19.2178	20.6124	-10.6573	37.3486	35.1774
IDS4	-6.17707	25.2029	25.172	-3.93581	-15.4723	0.171384	-22.8491	-1.89228	-15.3449	-10.4319	-17.2463	-5.0527	-16.1133	-3.4028	-17.0251	6.19694	-18.2198	3.40834	10.0126	17.9425
IDS5	-5.05748	29.3853	23.2222	-9.25151	-22.0866	-6.78599	-19.6639	-4.72015	-20.0142	3.1475	-13.135	7.75786	-3.92033	-4.73227	-5.85523	-8.99796	-12.2415	-2.90814	33.2292	-9.42337
IDS6	-0.289966	32.5258	33.9013	-4.51092	-17.7421	-6.92134	-50.1725	-19.5328	-44.3027	4.93313	-10.1582	12.9262	-21.1071	79.0896	21.6925	-52.427	30.7647	-12.2159	-70.698	16.7991
IDS7	-7.27543	32.3876	31.9544	-16.5944	-16.161	-8.23161	-34.324	-2.466	-18.4091	4.89085	-4.67592	20.2569	0.87032	-5.91107	-16.8229	-0.909844	4.76197	0.699856	26.8799	24.6849
IDS8	2.97707	22.1691	16.6113	-12.2841	-24.138	-8.73664	-26.3282	3.05338	-11.261	-0.0347923	5.17776	-0.506469	-8.5422	-4.59622	-39.025	-3.04542	-11.4775	4.73536	20.258	21.4769
IDS9	-13.2469	37.6954	39.3389	-101.906	24.0479	5.19545	17.88	0.17494	9.13481	9.56995	10.3348	4.83271	-16.1544	19.5134	15.4636	4.44409	44.9134	75.3762	26.9834	7.67412
SUM1	-50.9022	-86.4878	9.15545	3.1365	19.6489	-31.3471	-1.26664	-0.821496	5.31788	4.72663	1.01872	22.1522	-52.2748	-14.0477	19.4197	17.0347	1.50911	-13.3615	1.6852	-5.64935
SUM10	-38.1584	-67.1968	4.05764	-9.48083	-19.5243	23.9762	-7.14058	8.48644	-11.4617	-0.250187	-78.6615	-67.7315	35.3746	32.1064	18.3735	46.8563	6.85947	-12.2154	11.9368	0.623564
SUM11	-46.0083	-69.6223	1.40545	3.85541	7.5972	-16.088	-0.527019	-0.868982	2.37174	4.07159	-7.22877	-9.91608	6.5238	-3.4971	-3.19545	-4.4295	-6.80202	6.94432	0.743606	6.49676
SUM12	-26.2115	-41.2308	-0.734558	-5.44316	-16.6701	5.17151	-11.7545	14.5148	-7.74997	5.27686	-41.0904	-20.5479	-7.43771	-48.563	21.679	-21.9932	7.4665	26.3439	8.23311	-7.57408
SUM14	-46.8635	-72.3685	3.59628	1.19941	4.03086	-17.1203	-3.98251	5.38064	-1.51406	5.61143	-12.1123	-8.61231	12.546	4.09365	-5.16411	-12.5582	-18.9367	10.2577	1.64913	8.70971
SUM15	-49.4465	-78.2926	6.30874	3.9424	14.0471	-16.5131	3.37707	-2.77966	3.35923	-11.3331	28.9018	5.55494	17.9464	4.69665	-41.1308	-27.8236	-13.5743	5.82238	-1.99891	12.6544
SUM16	-52.3542	-91.2091	7.76304	2.16242	10.7941	-16.7969	3.33874	-0.143603	-1.67345	2.06307	2.50646	-0.723056	13.6018	11.4671	0.917945	-1.09287	5.69119	0.844752	-6.56589	-2.86743
SUM17	-51.453	-77.7594	4.87835	-1.25913	16.5131	-29.3868	6.37714	-5.93846	8.92114	-2.92778	39.3551	-1.95984	25.7258	-0.101178	-42.0424	-2.07176	-21.7482	15.8833	30.5026	48.9521
SUM18	-51.1045	-79.1298	7.99755	3.35587	10.7949	-24.6967	-2.72815	4.16349	1.79915	5.04224	5.09219	2.0597	11.1889	-2.20082	-9.85759	-5.01797	-3.53412	6.11279	8.79978	6.25822
SUM19	-56.2589	-98.56	10.087	4.39935	17.6443	-26.0323	0.143721	0.384643	4.82006	-6.67286	-3.22436	7.10846	18.2287	13.2447	-4.74018	-13.8436	-8.3755	4.79485	-3.50489	2.82299
SUM2	-48.5186	-78.2852	4.51803	-7.93773	-28.8141	57.4716	2.20726	-3.10207	-6.48846	0.456216	-58.2138	-62.3819	42.9244	41.8499	16.7432	54.075	15.6133	-18.8957	8.61293	-2.06875
SUM20	-47.6229	-79.7906	6.19951	1.62417	9.20017	-16.6878	-6.80162	-1.64184	2.73209	-4.11786	-4.45644	-3.67033	18.7897	9.12231	-7.65771	-11.839	-13.3578	12.2364	8.65791	14.9206
SUM21	-54.6182	-88.928	10.8685	1.89174	12.226	-21.4351	-1.0695	-2.92461	3.55389	-3.85774	2.51677	-3.26121	15.5841	11.4541	-6.07025	-10.0826	-13.5946	7.65598	8.78979	9.25126
SUM22	-53.7022	-86.0492	6.15524	3.28963	4.9775	-14.4391	-1.52229	4.2964	3.00755	-3.91871	2.7236	-4.81618	12.8878	-4.53435	-10.9788	-14.1088	2.29047	9.10183	-14.5658	-9.24077
SUM23	-55.7716	-95.2836	9.45065	2.03252	14.095	-27.6503	-3.29279	-8.82347	6.60841	-10.2028	20.948	13.8034	36.3159	11.3418	-1.84543	-21.6965	14.5446	9.21837	-11.0545	-25.5608
SUM24	-56.4299	-100.279	11.1615	3.01552	15.6358	-30.081	-3.35124	-7.79852	7.64197	-9.73097	19.4572	12.0845	31.5917	9.15146	1.04313	-21.6783	13.2186	13.4458	-15.7881	-22.4449
SUM25	-45.5256	-80.2138	1.96936	-0.703253	1.57431	-10.9795	-4.69636	15.5337	-3.82539	0.625612	-17.9308	-2.69149	11.4148	-14.9278	-13.1676	-27.407	-8.73146	18.3338	-11.8644	-1.03638
SUM3	-45.1423	-76.5673	1.38078	-6.37775	-49.0661	115.025	9.92821	-13.6238	-4.03346	7.23681	34.3435	17.031	-14.9232	-8.14794	-6.04005	-1.37536	3.56041	-4.94579	-2.02166	-1.02187
SUM4	-46.1188	-73.7937	2.21028	-7.22772	-45.9233	115.611	10.1363	-13.8594	-4.39133	3.19502	31.2205	18.9803	-11.6619	-6.58269	-7.0676	-5.06064	1.80138	-6.64382	-2.19346	-3.23569
SUM5	-51.5984	-92.8623	10.6565	3.44428	19.5801	-36.1837	2.60357	4.57192	-6.32901	7.90361	-20.2906	14.2777	-90.8503	-19.3906	37.2617	38.7092	9.32522	-31.3569	-3.28018	-4.58711
SUM6	-53.95	-93.9914	12.0787	4.28212	20.5114	-34.3543	-0.103783	-3.20675	4.40896	3.92962	8.9376	28.6968	-60.6235	-14.8584	21.9411	21.589	4.75648	-23.4908	1.1445	-7.08297
SUM7	-46.0202	-81.6894	7.31475	-0.79127	6.61211	-20.8686	3.41964	6.21243	-8.79698	7.79051	-30.0824	0.638797	-67.8799	-18.1958	29.7692	25.5548	9.43505	-20.8139	-6.71428	-3.68819
SUM8	-55.6515	-87.5316	7.33701	0.741589	-12.8165	32.6181	9.3224	-5.73213	0.795255	-3.12796	4.61347	-11.4641	27.7506	25.9251	1.26841	15.3295	13.2875	-10.2738	1.04331	-6.76017
SUM9	-41.9241	-72.8254	-2.12595	-4.63629	-39.7115	97.6702	4.93835	-10.7651	-2.54436	5.22203	44.8245	37.0802	-31.9236	-25.1745	-10.8474	-18.843	-8.28399	2.28616	-6.22913	3.41427

## Sheet: Table S2. Admixture
ADMIXTURE - CV error
K 2 CV 0.58076
K 2 CV 0.58076
K 3 CV 0.55788
K 4 CV 0.54820
K 5 CV 0.55386
K 6 CV 0.56012
K 7 CV 0.56239
K 8 CV 0.57800
K 9 CV 0.57773
K 10 CV 0.60413
IID	Cluster 1	Cluster 2	Cluster 3	Cluster 4	min breed specific ancestry
0 DET001 0 0 0 -9	0.063206	1e-05	0.002005	0.934779	0.789337
0 DET002 0 0 0 -9	1e-05	1e-05	1e-05	0.99997
0 DET003 0 0 0 -9	0.002995	1e-05	1e-05	0.996985
0 DET004 0 0 0 -9	0.054526	1e-05	1e-05	0.945454
0 DET005 0 0 0 -9	1e-05	0.174726	1e-05	0.825254
0 DET006 0 0 0 -9	1e-05	1e-05	1e-05	0.99997
0 DET007 0 0 0 -9	1e-05	1e-05	1e-05	0.99997
0 DET008 0 0 0 -9	1e-05	1e-05	1e-05	0.99997
0 DET009 0 0 0 -9	0.020522	0.161528	0.028613	0.789337
0 DET010 0 0 0 -9	0.060313	1e-05	0.003723	0.935954
0 DET011 0 0 0 -9	0.020269	1e-05	0.000858	0.978863
0 DET012 0 0 0 -9	0.015952	1e-05	1e-05	0.984028
0 DET013 0 0 0 -9	0.024369	1e-05	0.007157	0.968464
0 DET014 0 0 0 -9	1e-05	1e-05	1e-05	0.99997
0 DET015 0 0 0 -9	0.056731	0.005271	0.035419	0.902579
0 DET016 0 0 0 -9	0.053209	0.153695	0.000768	0.792328
0 DET017 0 0 0 -9	0.033872	1e-05	0.029127	0.93699
0 DET018 0 0 0 -9	0.040508	1e-05	1e-05	0.959472
0 DET019 0 0 0 -9	0.039956	1e-05	0.013362	0.946672
0 DET020 0 0 0 -9	0.045221	1e-05	0.006774	0.947996
0 DET021 0 0 0 -9	1e-05	1e-05	1e-05	0.99997
0 DET022 0 0 0 -9	0.037801	1e-05	1e-05	0.962179
0 DET023 0 0 0 -9	0.013937	1e-05	1e-05	0.986043
0 DET024 0 0 0 -9	0.039286	0.003554	0.020456	0.936705
0 GUR1 0 0 0 -9	0.72091	1e-05	0.058995	0.220085	0.616354
0 GUR10 0 0 0 -9	0.99997	1e-05	1e-05	1e-05
0 GUR11 0 0 0 -9	0.996082	1e-05	0.003898	1e-05
0 GUR12 0 0 0 -9	0.933999	1e-05	0.009689	0.056301
0 GUR13 0 0 0 -9	0.979326	1e-05	0.020654	1e-05
0 GUR14 0 0 0 -9	0.99997	1e-05	1e-05	1e-05
0 GUR15 0 0 0 -9	0.99997	1e-05	1e-05	1e-05
0 GUR16 0 0 0 -9	0.99997	1e-05	1e-05	1e-05
0 GUR17 0 0 0 -9	0.927996	1e-05	1e-05	0.071984
0 GUR18 0 0 0 -9	0.99997	1e-05	1e-05	1e-05
0 GUR19 0 0 0 -9	0.99997	1e-05	1e-05	1e-05
0 GUR2 0 0 0 -9	0.655014	0.035089	0.085683	0.224214
0 GUR20 0 0 0 -9	0.809029	0.065942	0.091747	0.033282
0 GUR21 0 0 0 -9	0.790259	0.048601	0.081533	0.079607
0 GUR22 0 0 0 -9	0.672712	0.148583	0.087427	0.091279
0 GUR3 0 0 0 -9	0.616354	0.008967	0.059355	0.315324
0 GUR4 0 0 0 -9	0.817401	1e-05	0.027298	0.155292
0 GUR5 0 0 0 -9	0.874925	1e-05	0.010264	0.114801
0 GUR6 0 0 0 -9	0.90912	1e-05	0.013951	0.076919
0 GUR7 0 0 0 -9	0.855965	1e-05	0.013012	0.131014
0 GUR8 0 0 0 -9	0.998524	1e-05	0.001456	1e-05
0 GUR9 0 0 0 -9	0.950073	1e-05	0.008184	0.041733
0 IBD1 0 0 0 -9	1e-05	0.741887	0.037334	0.220769	0.611135
0 IBD10 0 0 0 -9	0.022516	0.850691	0.022308	0.104485
0 IBD11 0 0 0 -9	1e-05	0.99997	1e-05	1e-05
0 IBD12 0 0 0 -9	0.024227	0.75061	0.015759	0.209404
0 IBD13 0 0 0 -9	1e-05	0.821046	0.016898	0.162046
0 IBD14 0 0 0 -9	0.00856	0.847137	0.009315	0.134988
0 IBD15 0 0 0 -9	0.020942	0.794358	0.021398	0.163302
0 IBD16 0 0 0 -9	1e-05	0.99997	1e-05	1e-05
0 IBD17 0 0 0 -9	1e-05	0.99997	1e-05	1e-05
0 IBD18 0 0 0 -9	1e-05	0.99997	1e-05	1e-05
0 IBD19 0 0 0 -9	0.016087	0.909688	0.000518	0.073707
0 IBD2 0 0 0 -9	1e-05	0.987123	1e-05	0.012857
0 IBD21 0 0 0 -9	1e-05	0.99997	1e-05	1e-05
0 IBD22 0 0 0 -9	1e-05	0.99997	1e-05	1e-05
0 IBD23 0 0 0 -9	0.054634	0.611135	0.047166	0.287065
0 IBD24 0 0 0 -9	1e-05	0.99997	1e-05	1e-05
0 IBD25 0 0 0 -9	1e-05	0.961424	1e-05	0.038556
0 IBD26 0 0 0 -9	1e-05	0.99997	1e-05	1e-05
0 IBD3 0 0 0 -9	0.034098	0.691092	0.002242	0.272567
0 IBD4 0 0 0 -9	1e-05	0.76525	0.029806	0.204935
0 IBD5 0 0 0 -9	1e-05	0.99997	1e-05	1e-05
0 IBD6 0 0 0 -9	0.031139	0.883524	0.023366	0.06197
0 IBD7 0 0 0 -9	0.008592	0.83214	0.041204	0.118064
0 IBD8 0 0 0 -9	1e-05	0.99997	1e-05	1e-05
0 IBD9 0 0 0 -9	0.068346	0.62667	0.039403	0.265581
0 IDS1 0 0 0 -9	1e-05	0.040527	1e-05	0.959453	0.577156
0 IDS10 0 0 0 -9	1e-05	0.108675	0.018568	0.872747
0 IDS11 0 0 0 -9	0.064812	0.087228	0.036801	0.811159
0 IDS12 0 0 0 -9	0.069318	0.07774	0.04359	0.809352
0 IDS13 0 0 0 -9	1e-05	0.084755	0.031637	0.883598
0 IDS14 0 0 0 -9	1e-05	0.064869	1e-05	0.935111
0 IDS15 0 0 0 -9	0.023698	0.081756	0.035761	0.858785
0 IDS16 0 0 0 -9	1e-05	0.040032	1e-05	0.959948
0 IDS17 0 0 0 -9	0.003268	0.161102	0.01933	0.8163
0 IDS18 0 0 0 -9	0.049363	0.074987	0.024428	0.851222
0 IDS19 0 0 0 -9	0.114035	0.260381	0.048428	0.577156
0 IDS2 0 0 0 -9	0.01981	0.102307	0.043015	0.834869
0 IDS20 0 0 0 -9	0.064316	0.102525	1e-05	0.833149
0 IDS21 0 0 0 -9	0.067127	0.084079	0.041865	0.806929
0 IDS22 0 0 0 -9	0.073206	0.077367	1e-05	0.849417
0 IDS23 0 0 0 -9	1e-05	0.150662	0.05122	0.798107
0 IDS24 0 0 0 -9	0.075282	0.213239	0.026065	0.685413
0 IDS25 0 0 0 -9	0.039327	0.095176	0.025962	0.839536
0 IDS3 0 0 0 -9	0.06078	0.140736	0.028137	0.770346
0 IDS4 0 0 0 -9	0.044885	0.137085	0.060861	0.757168
0 IDS5 0 0 0 -9	0.065252	0.140727	0.030792	0.763229
0 IDS6 0 0 0 -9	1e-05	0.158724	1e-05	0.841256
0 IDS7 0 0 0 -9	0.010064	0.117024	0.019031	0.85388
0 IDS8 0 0 0 -9	0.091414	0.202333	0.053451	0.652801
0 IDS9 0 0 0 -9	1e-05	0.061395	1e-05	0.938585
0 SUM1 0 0 0 -9	1e-05	1e-05	0.99997	1e-05	0.543091
0 SUM10 0 0 0 -9	0.085316	0.048821	0.78596	0.079902
0 SUM11 0 0 0 -9	0.123948	0.004698	0.830551	0.040804
0 SUM12 0 0 0 -9	0.160944	0.108322	0.543091	0.187643
0 SUM14 0 0 0 -9	0.087686	1e-05	0.861316	0.050988
0 SUM15 0 0 0 -9	0.053145	1e-05	0.944195	0.00265
0 SUM16 0 0 0 -9	1e-05	1e-05	0.99997	1e-05
0 SUM17 0 0 0 -9	0.070333	1e-05	0.929647	1e-05
0 SUM18 0 0 0 -9	0.042819	1e-05	0.939499	0.017672
0 SUM19 0 0 0 -9	1e-05	1e-05	0.99997	1e-05
0 SUM2 0 0 0 -9	0.072772	1e-05	0.909603	0.017615
0 SUM20 0 0 0 -9	0.042872	1e-05	0.92999	0.027128
0 SUM21 0 0 0 -9	1e-05	1e-05	0.99997	1e-05
0 SUM22 0 0 0 -9	0.003237	1e-05	0.996743	1e-05
0 SUM23 0 0 0 -9	1e-05	1e-05	0.99997	1e-05
0 SUM24 0 0 0 -9	1e-05	1e-05	0.99997	1e-05
0 SUM25 0 0 0 -9	0.090832	0.017832	0.891326	1e-05
0 SUM3 0 0 0 -9	0.103066	0.003913	0.893011	1e-05
0 SUM4 0 0 0 -9	0.109818	1e-05	0.890162	1e-05
0 SUM5 0 0 0 -9	1e-05	1e-05	0.99997	1e-05
0 SUM6 0 0 0 -9	1e-05	1e-05	0.99997	1e-05
0 SUM7 0 0 0 -9	0.013063	0.001718	0.981603	0.003616
0 SUM8 0 0 0 -9	1e-05	1e-05	0.99997	1e-05
0 SUM9 0 0 0 -9	0.130631	0.023077	0.846282	1e-05

## Sheet: Table S3. ROH analysis
ROH per individual
group	id	n_runs	total_length_Mb
TT	DET001	142	671.109
TT	DET002	148	472.25
TT	DET003	165	492.694
TT	DET004	168	534.456
TT	DET005	99	277.431
TT	DET006	151	409.44
TT	DET007	145	805.99
TT	DET008	143	434.816
TT	DET009	94	253.253
TT	DET010	133	382.204
TT	DET011	169	518.12
TT	DET012	131	437.859
TT	DET013	157	485.762
TT	DET014	151	508.328
TT	DET015	126	363.442
TT	DET016	106	292.094
TT	DET017	133	410.61
TT	DET018	154	466.283
TT	DET019	125	763.508
TT	DET020	147	460.313
TT	DET021	156	572.08
TT	DET022	133	1024.88
TT	DET023	137	1142.53
TT	DET024	142	416.229
GAR	GUR1	130	391.138
GAR	GUR10	135	535.44
GAR	GUR11	142	456.054
GAR	GUR12	125	373.703
GAR	GUR13	106	404.708
GAR	GUR14	134	414.461
GAR	GUR15	126	440.837
GAR	GUR16	125	632.362
GAR	GUR17	117	529.305
GAR	GUR18	116	437.316
GAR	GUR19	132	598.511
GAR	GUR2	133	440.247
GAR	GUR20	88	317.235
GAR	GUR21	94	281.746
GAR	GUR22	82	259.328
GAR	GUR3	124	413.201
GAR	GUR4	127	416.985
GAR	GUR5	127	462.308
GAR	GUR6	116	372.752
GAR	GUR7	127	392.928
GAR	GUR8	125	750.466
GAR	GUR9	127	389.977
BAT	IBD1	97	495.11
BAT	IBD10	83	385.902
BAT	IBD11	91	621.066
BAT	IBD12	85	446.758
BAT	IBD13	111	704.065
BAT	IBD14	99	413.576
BAT	IBD15	115	525.673
BAT	IBD16	75	508.298
BAT	IBD17	102	649.745
BAT	IBD18	104	653.386
BAT	IBD19	102	599.272
BAT	IBD2	108	626.158
BAT	IBD21	92	599.084
BAT	IBD22	97	781.686
BAT	IBD23	100	386.237
BAT	IBD24	95	540.661
BAT	IBD25	108	732.57
BAT	IBD26	107	644.233
BAT	IBD3	96	442.744
BAT	IBD4	88	465.583
BAT	IBD5	109	711.553
BAT	IBD6	93	419.163
BAT	IBD7	107	573.618
BAT	IBD8	89	609.407
BAT	IBD9	74	318.117
SAK	IDS1	108	311.689
SAK	IDS10	112	356.559
SAK	IDS11	110	374.094
SAK	IDS12	131	475.511
SAK	IDS13	106	291.882
SAK	IDS14	132	585.382
SAK	IDS15	113	360.698
SAK	IDS16	108	311.333
SAK	IDS17	110	339.726
SAK	IDS18	109	306.62
SAK	IDS19	97	275.084
SAK	IDS2	120	367.863
SAK	IDS20	99	298.765
SAK	IDS21	121	364.068
SAK	IDS22	110	318.914
SAK	IDS23	126	645.254
SAK	IDS24	82	222.29
SAK	IDS25	119	345.119
SAK	IDS3	110	340.279
SAK	IDS4	100	287.134
SAK	IDS5	99	299.751
SAK	IDS6	100	488.03
SAK	IDS7	113	413.093
SAK	IDS8	75	221.779
SAK	IDS9	116	386.447
SUM	SUM1	164	577.131
SUM	SUM10	95	312.049
SUM	SUM11	147	511.794
SUM	SUM12	80	232.505
SUM	SUM14	132	458.838
SUM	SUM15	152	1023.61
SUM	SUM16	167	634.803
SUM	SUM17	150	1209.03
SUM	SUM18	168	866.979
SUM	SUM19	160	1187.78
SUM	SUM2	128	432.406
SUM	SUM20	135	456.158
SUM	SUM21	141	526.788
SUM	SUM22	163	597.004
SUM	SUM23	183	739.154
SUM	SUM24	191	788.533
SUM	SUM25	133	484.285
SUM	SUM3	110	389.288
SUM	SUM4	108	410.677
SUM	SUM5	156	613.732
SUM	SUM6	166	881.143
SUM	SUM7	133	473.511
SUM	SUM8	165	638.437
SUM	SUM9	96	326.939
ROH islands by breed
group	CHR	block	start_bp	end_bp	n_snps	mean_prop
TT	1	1	4292700	5028019	7	0.625
TT	14	2	33099570	33288020	3	0.625
TT	3	1	21018970	21861815	6	0.645833
TT	6	1	35491152	36992406	7	0.625
TT	7	1	18578299	20546753	16	0.710938
GAR	12	1	78741373	80252969	5	0.636364
GAR	9	1	69001804	69208418	3	0.681818
BAT	13	1	1087051	1773763	3	0.6
BAT	20	1	36215593	36478130	4	0.6
BAT	25	1	6288771	7560562	15	0.677333
BAT	25	2	15389882	15481468	3	0.6
BAT	3	1	41331424	43238329	18	0.662222
BAT	3	2	105268725	107410263	13	0.621538
BAT	5	1	45112837	45355834	6	0.6
BAT	5	2	59165625	59361964	4	0.6
BAT	6	1	34547748	34866831	3	0.6
BAT	6	2	94496964	98073289	33	0.775758
SAK	2	1	233894923	235112713	10	0.64
SAK	8	1	37191315	37705250	6	0.613333
SUM	1	1	175001630	177163091	17	0.693627
SUM	18	2	30837184	31573032	8	0.625
SUM	2	1	99883670	101508584	15	0.633333
SUM	22	1	33624053	34680180	7	0.625
SUM	22	2	34921843	35375645	5	0.625
SUM	3	1	41060010	42658399	14	0.657738
SUM	3	2	71124183	73978592	17	0.70098
SUM	4	1	38769878	41012851	21	0.690476
SUM	4	2	41172995	43543298	15	0.705556
SUM	4	4	49285186	50226753	6	0.625
SUM	4	6	102618980	102750088	3	0.652778
SUM	6	1	62077756	64528230	14	0.636905
SUM	7	1	58824475	60475074	12	0.684028
SUM	7	2	61146756	61832301	9	0.625
id	group	sum	Froh_genome			Mean Froh genome
DET001	TT	671109182	0.272319		Thin tail	0.212958
DET002	TT	472249818	0.191627		Garut	0.179112
DET003	TT	492694087	0.199922		Batur	0.224858
DET004	TT	534456332	0.216868		Sakub	0.145873
DET005	TT	277430518	0.112574		Sumatra	0.249763
DET006	TT	409440468	0.16614
DET007	TT	805990396	0.32705
DET008	TT	434815991	0.176437
DET009	TT	253253168	0.102764
DET010	TT	382203618	0.155088
DET011	TT	518120292	0.21024
DET012	TT	437859076	0.177672
DET013	TT	485762465	0.19711
DET014	TT	508328153	0.206266
DET015	TT	363441526	0.147475
DET016	TT	292093944	0.118524
DET017	TT	410610372	0.166615
DET018	TT	466283452	0.189206
DET019	TT	763507609	0.309811
DET020	TT	460312942	0.186783
DET021	TT	572080343	0.232135
DET022	TT	1024879402	0.415869
DET023	TT	1142534585	0.463611
DET024	TT	416229493	0.168895
GUR1	GAR	391137518	0.158713
GUR10	GAR	535440062	0.217268
GUR11	GAR	456054391	0.185055
GUR12	GAR	373702776	0.151639
GUR13	GAR	404708375	0.16422
GUR14	GAR	414460629	0.168177
GUR15	GAR	440836848	0.17888
GUR16	GAR	632362357	0.256596
GUR17	GAR	529305343	0.214778
GUR18	GAR	437316100	0.177451
GUR19	GAR	598510813	0.24286
GUR2	GAR	440246945	0.178641
GUR20	GAR	317234971	0.128726
GUR21	GAR	281745535	0.114325
GUR22	GAR	259328212	0.105229
GUR3	GAR	413200929	0.167666
GUR4	GAR	416984511	0.169201
GUR5	GAR	462307737	0.187592
GUR6	GAR	372752259	0.151253
GUR7	GAR	392927897	0.15944
GUR8	GAR	750465678	0.304519
GUR9	GAR	389977412	0.158243
IBD1	BAT	495110225	0.200903
IBD10	BAT	385902126	0.156589
IBD11	BAT	621066187	0.252012
IBD12	BAT	446757954	0.181283
IBD13	BAT	704065348	0.285691
IBD14	BAT	413576134	0.167818
IBD15	BAT	525673292	0.213305
IBD16	BAT	508298058	0.206254
IBD17	BAT	649744766	0.263649
IBD18	BAT	653385812	0.265127
IBD19	BAT	599271737	0.243169
IBD2	BAT	626157810	0.254079
IBD21	BAT	599083895	0.243093
IBD22	BAT	781685957	0.317188
IBD23	BAT	386237045	0.156725
IBD24	BAT	540660674	0.219386
IBD25	BAT	732569930	0.297258
IBD26	BAT	644232956	0.261413
IBD3	BAT	442743785	0.179654
IBD4	BAT	465583197	0.188922
IBD5	BAT	711553084	0.28873
IBD6	BAT	419162743	0.170085
IBD7	BAT	573618172	0.232759
IBD8	BAT	609407327	0.247282
IBD9	BAT	318117404	0.129084
IDS1	SAK	311689425	0.126475
IDS10	SAK	356558794	0.144682
IDS11	SAK	374094136	0.151798
IDS12	SAK	475510508	0.19295
IDS13	SAK	291882374	0.118438
IDS14	SAK	585382035	0.237533
IDS15	SAK	360697750	0.146362
IDS16	SAK	311332885	0.126331
IDS17	SAK	339725838	0.137852
IDS18	SAK	306619758	0.124418
IDS19	SAK	275084144	0.111622
IDS2	SAK	367862696	0.149269
IDS20	SAK	298764974	0.121231
IDS21	SAK	364067663	0.147729
IDS22	SAK	318913711	0.129407
IDS23	SAK	645253508	0.261827
IDS24	SAK	222290048	0.0901995
IDS25	SAK	345118670	0.14004
IDS3	SAK	340278758	0.138076
IDS4	SAK	287134125	0.116512
IDS5	SAK	299750527	0.121631
IDS6	SAK	488029592	0.19803
IDS7	SAK	413093093	0.167622
IDS8	SAK	221778967	0.0899921
IDS9	SAK	386446969	0.15681
SUM1	SUM	577131484	0.234185
SUM10	SUM	312049366	0.126622
SUM11	SUM	511793984	0.207673
SUM12	SUM	232505321	0.0943446
SUM14	SUM	458837616	0.186184
SUM15	SUM	1023605097	0.415352
SUM16	SUM	634802873	0.257586
SUM17	SUM	1209026742	0.490592
SUM18	SUM	866978950	0.351797
SUM19	SUM	1187778833	0.48197
SUM2	SUM	432406376	0.175459
SUM20	SUM	456157960	0.185097
SUM21	SUM	526787537	0.213757
SUM22	SUM	597003594	0.242249
SUM23	SUM	739154097	0.299929
SUM24	SUM	788532503	0.319966
SUM25	SUM	484284669	0.19651
SUM3	SUM	389287708	0.157963
SUM4	SUM	410677014	0.166642
SUM5	SUM	613731547	0.249036
SUM6	SUM	881143349	0.357545
SUM7	SUM	473511303	0.192139
SUM8	SUM	638436639	0.259061
SUM9	SUM	326938721	0.132663

## Sheet: Table S4. SS-ROH
target	chr	start	end
TT	1	4292700	5028019
TT	14	33099570	33288020
TT	3	21018970	21861815
TT	6	35491152	36992406
TT	7	18578299	20546753
GAR	12	78741373	80252969
BAT	25	15389882	15481468
BAT	3	41331424	43238329
BAT	3	105268725	107410263
BAT	5	45112837	45355834
BAT	5	59165625	59361964
BAT	6	34547748	34866831
SAK	2	233894923	235112713
SAK	8	37191315	37705250
SUM	1	175001630	177163091
SUM	18	30837184	31573032
SUM	2	99883670	101508584
SUM	22	33624053	34680180
SUM	22	34921843	35375645
SUM	3	41060010	42658399
SUM	3	71124183	73978592
SUM	4	38769878	41012851
SUM	4	41172995	43543298
SUM	4	49285186	50226753
SUM	4	102618980	102750088
SUM	6	62077756	64528230
SUM	7	58824475	60475074
SUM	7	61146756	61832301

## Sheet: Table S5. SS-iHS
target	chr	start	end
BAT	1	158487658	158987658
BAT	10	75257972	75757972
BAT	2	86653157	87153157
BAT	3	118865807	119365807
BAT	3	122365807	122865807
BAT	6	22732440	23232440
BAT	7	41355111	41855111
BAT	9	31751092	32251092
GAR	1	125039398	125539398
GAR	1	125289398	125789398
GAR	1	198039398	198539398
GAR	11	14950063	15450063
GAR	13	25656595	26156595
GAR	13	25906595	26406595
GAR	13	65406595	65906595
GAR	2	92119979	92619979
GAR	2	93869979	94369979
GAR	2	94119979	94619979
GAR	5	22468935	22968935
GAR	5	22718935	23218935
SAK	1	44931137	45431137
SAK	1	45181137	45681137
SAK	1	140931137	141431137
SAK	10	33707219	34207219
SAK	10	33957219	34457219
SAK	12	14521708	15021708
SAK	12	17271708	17771708
SAK	2	64032181	64532181
SAK	2	64282181	64782181
SAK	2	162532181	163032181
SAK	2	163032181	163532181
SAK	3	19403155	19903155
SAK	3	19653155	20153155
SAK	3	142653155	143153155
SAK	4	43234992	43734992
SAK	6	39827269	40327269
SAK	8	35254751	35754751
SAK	8	38254751	38754751
SAK	9	20928040	21428040
SUM	1	28463811	28963811
SUM	1	155963811	156463811
SUM	18	60030664	60530664
SUM	18	60280664	60780664
SUM	2	84640950	85140950
SUM	3	74319804	74819804
SUM	3	76569804	77069804
SUM	3	109319804	109819804
SUM	3	109569804	110069804
SUM	3	167819804	168319804
SUM	6	94688413	95188413
SUM	6	94938413	95438413
TT	1	117289398	117789398
TT	1	196289398	196789398
TT	1	198039398	198539398
TT	13	56698725	57198725
TT	18	27574988	28074988
TT	3	16811853	17311853
TT	3	17061853	17561853
TT	3	19561853	20061853
TT	4	69897214	70397214
TT	4	70147214	70647214
TT	4	71897214	72397214
TT	4	72147214	72647214
TT	5	14258965	14758965
TT	6	81703552	82203552
TT	8	35254751	35754751
TT	8	78254751	78754751

## Sheet: Table S6. SS-FST
target	chr	start	end
BAT vs GAR	25	6500001	7000000
BAT vs GAR	4	91500001	92000000
BAT vs GAR	5	60250001	60750000
BAT vs GAR	25	6250001	6750000
BAT vs GAR	13	78000001	78500000
BAT vs GAR	13	2000001	2500000
BAT vs GAR	9	7750001	8250000
BAT vs GAR	15	73000001	73500000
BAT vs GAR	22	22250001	22750000
BAT vs GAR	3	40500001	41000000
BAT vs GAR	18	11000001	11500000
BAT vs GAR	3	169250001	169750000
BAT vs GAR	9	7500001	8000000
BAT vs GAR	13	38750001	39250000
BAT vs GAR	7	86250001	86750000
BAT vs GAR	5	60500001	61000000
BAT vs GAR	13	75000001	75500000
BAT vs GAR	3	133750001	134250000
BAT vs GAR	10	29500001	30000000
BAT vs GAR	4	68000001	68500000
BAT vs SAK	13	2000001	2500000
BAT vs SAK	3	41750001	42250000
BAT vs SAK	15	73000001	73500000
BAT vs SAK	13	1750001	2250000
BAT vs SAK	11	31250001	31750000
BAT vs SAK	4	12750001	13250000
BAT vs SAK	10	29500001	30000000
BAT vs SAK	8	31500001	32000000
BAT vs SAK	8	31750001	32250000
BAT vs SAK	18	20250001	20750000
BAT vs SAK	7	40250001	40750000
BAT vs SAK	16	15750001	16250000
BAT vs SAK	5	46750001	47250000
BAT vs SAK	5	60250001	60750000
BAT vs SAK	6	91000001	91500000
BAT vs SAK	23	40250001	40750000
BAT vs SAK	4	25250001	25750000
BAT vs SAK	11	60750001	61250000
BAT vs SAK	4	91500001	92000000
BAT vs SAK	11	31500001	32000000
BAT vs SUM	3	41750001	42250000
BAT vs SUM	16	17250001	17750000
BAT vs SUM	25	14000001	14500000
BAT vs SUM	25	6500001	7000000
BAT vs SUM	5	96750001	97250000
BAT vs SUM	3	169250001	169750000
BAT vs SUM	3	41500001	42000000
BAT vs SUM	4	27750001	28250000
BAT vs SUM	3	102000001	102500000
BAT vs SUM	23	28500001	29000000
BAT vs SUM	4	12750001	13250000
BAT vs SUM	11	31250001	31750000
BAT vs SUM	6	100500001	101000000
BAT vs SUM	6	100750001	101250000
BAT vs SUM	10	29500001	30000000
BAT vs SUM	5	60250001	60750000
BAT vs SUM	14	30250001	30750000
BAT vs SUM	5	15500001	16000000
BAT vs SUM	7	86250001	86750000
BAT vs SUM	4	68000001	68500000
BAT vs TT	6	95250001	95750000
BAT vs TT	3	41750001	42250000
BAT vs TT	15	73000001	73500000
BAT vs TT	13	2000001	2500000
BAT vs TT	25	6500001	7000000
BAT vs TT	6	91000001	91500000
BAT vs TT	23	28500001	29000000
BAT vs TT	4	116000001	116500000
BAT vs TT	3	20250001	20750000
BAT vs TT	23	28250001	28750000
BAT vs TT	18	20250001	20750000
BAT vs TT	7	40250001	40750000
BAT vs TT	7	47250001	47750000
BAT vs TT	8	31500001	32000000
BAT vs TT	8	31750001	32250000
BAT vs TT	25	6250001	6750000
BAT vs TT	7	35000001	35500000
BAT vs TT	3	183250001	183750000
BAT vs TT	11	31250001	31750000
BAT vs TT	6	95000001	95500000
GAR vs SAK	24	750001	1250000
GAR vs SAK	24	500001	1000000
GAR vs SAK	3	169250001	169750000
GAR vs SAK	18	64250001	64750000
GAR vs SAK	22	6000001	6500000
GAR vs SAK	16	1250001	1750000
GAR vs SAK	4	80000001	80500000
GAR vs SAK	18	64000001	64500000
GAR vs SAK	22	5750001	6250000
GAR vs SAK	8	47500001	48000000
GAR vs SAK	22	22250001	22750000
GAR vs SAK	13	15500001	16000000
GAR vs SAK	15	28750001	29250000
GAR vs SAK	3	151500001	152000000
GAR vs SAK	2	72250001	72750000
GAR vs SAK	2	183500001	184000000
GAR vs SAK	4	68000001	68500000
GAR vs SAK	9	7750001	8250000
GAR vs SAK	3	129250001	129750000
GAR vs SAK	8	40500001	41000000
GAR vs SUM	4	52750001	53250000
GAR vs SUM	9	72250001	72750000
GAR vs SUM	9	72500001	73000000
GAR vs SUM	19	27250001	27750000
GAR vs SUM	19	27500001	28000000
GAR vs SUM	3	20250001	20750000
GAR vs SUM	12	45250001	45750000
GAR vs SUM	1	104000001	104500000
GAR vs SUM	20	6750001	7250000
GAR vs SUM	4	48750001	49250000
GAR vs SUM	3	60500001	61000000
GAR vs SUM	9	92000001	92500000
GAR vs SUM	16	40000001	40500000
GAR vs SUM	2	101250001	101750000
GAR vs SUM	1	219750001	220250000
GAR vs SUM	1	219500001	220000000
GAR vs SUM	4	35500001	36000000
GAR vs SUM	18	60250001	60750000
GAR vs SUM	20	5500001	6000000
GAR vs SUM	4	92250001	92750000
GAR vs TT	24	500001	1000000
GAR vs TT	22	6000001	6500000
GAR vs TT	16	1250001	1750000
GAR vs TT	19	37250001	37750000
GAR vs TT	3	169250001	169750000
GAR vs TT	4	68000001	68500000
GAR vs TT	8	47500001	48000000
GAR vs TT	22	5750001	6250000
GAR vs TT	4	68250001	68750000
GAR vs TT	3	151500001	152000000
GAR vs TT	9	7750001	8250000
GAR vs TT	1	129250001	129750000
GAR vs TT	15	28750001	29250000
GAR vs TT	4	80000001	80500000
GAR vs TT	2	61500001	62000000
GAR vs TT	3	84000001	84500000
GAR vs TT	3	129250001	129750000
GAR vs TT	17	35250001	35750000
GAR vs TT	22	22250001	22750000
GAR vs TT	2	72250001	72750000
SAK vs SUM	24	750001	1250000
SAK vs SUM	24	500001	1000000
SAK vs SUM	18	64250001	64750000
SAK vs SUM	17	35250001	35750000
SAK vs SUM	25	14000001	14500000
SAK vs SUM	3	151500001	152000000
SAK vs SUM	18	64000001	64500000
SAK vs SUM	8	47500001	48000000
SAK vs SUM	3	169250001	169750000
SAK vs SUM	4	80000001	80500000
SAK vs SUM	11	3500001	4000000
SAK vs SUM	2	82500001	83000000
SAK vs SUM	3	151750001	152250000
SAK vs SUM	4	70250001	70750000
SAK vs SUM	20	4250001	4750000
SAK vs SUM	10	24000001	24500000
SAK vs SUM	2	82750001	83250000
SAK vs SUM	17	35000001	35500000
SAK vs SUM	3	60500001	61000000
SAK vs SUM	22	22250001	22750000
SAK vs TT	18	31250001	31750000
SAK vs TT	18	32250001	32750000
SAK vs TT	18	31500001	32000000
SAK vs TT	19	31500001	32000000
SAK vs TT	6	37500001	38000000
SAK vs TT	18	32000001	32500000
SAK vs TT	10	29500001	30000000
SAK vs TT	6	38250001	38750000
SAK vs TT	22	41500001	42000000
SAK vs TT	25	35000001	35500000
SAK vs TT	10	24000001	24500000
SAK vs TT	19	31000001	31500000
SAK vs TT	6	38000001	38500000
SAK vs TT	6	37750001	38250000
SAK vs TT	22	41250001	41750000
SAK vs TT	3	159000001	159500000
SAK vs TT	19	31250001	31750000
SAK vs TT	11	59250001	59750000
SAK vs TT	10	38250001	38750000
SAK vs TT	10	39000001	39500000
SUM vs TT	24	500001	1000000
SUM vs TT	17	35250001	35750000
SUM vs TT	3	151500001	152000000
SUM vs TT	8	47500001	48000000
SUM vs TT	17	35000001	35500000
SUM vs TT	19	37250001	37750000
SUM vs TT	3	169250001	169750000
SUM vs TT	25	14000001	14500000
SUM vs TT	1	80250001	80750000
SUM vs TT	4	68000001	68500000
SUM vs TT	11	3500001	4000000
SUM vs TT	3	20250001	20750000
SUM vs TT	19	27250001	27750000
SUM vs TT	19	27500001	28000000
SUM vs TT	4	80000001	80500000
SUM vs TT	3	151750001	152250000
SUM vs TT	18	52000001	52500000
SUM vs TT	8	21500001	22000000
SUM vs TT	10	81500001	82000000
SUM vs TT	19	29000001	29500000

## Sheet: Table S7. SS-XP EHH
target	chr	start	end
BAT_vs_GAR	1	9439241	9459444
BAT_vs_GAR	1	12703054	13075747
BAT_vs_GAR	1	15001876	15465549
BAT_vs_GAR	1	15988925	16693744
BAT_vs_GAR	1	17226107	17628750
BAT_vs_GAR	1	216270722	216333456
BAT_vs_GAR	1	217614230	217614230
BAT_vs_GAR	2	64409964	66177309
BAT_vs_GAR	2	67373796	67373796
BAT_vs_GAR	2	109051135	109061534
BAT_vs_GAR	2	128139034	128510448
BAT_vs_GAR	2	134673002	134857508
BAT_vs_GAR	3	103979744	103979744
BAT_vs_GAR	3	108515248	108805879
BAT_vs_GAR	3	109531165	111415963
BAT_vs_GAR	3	112615807	113585231
BAT_vs_GAR	3	196766880	196866876
BAT_vs_GAR	4	99202965	99294733
BAT_vs_GAR	5	61880495	62191036
BAT_vs_GAR	6	90362632	90362632
BAT_vs_GAR	6	105070069	105154493
BAT_vs_GAR	7	4851072	4851072
BAT_vs_GAR	7	27940921	27940921
BAT_vs_GAR	7	40003750	40812566
BAT_vs_GAR	8	66550290	67358875
BAT_vs_GAR	9	17053495	17053495
BAT_vs_GAR	12	10489725	10489725
BAT_vs_GAR	15	32448433	32448433
BAT_vs_GAR	15	32995628	32995628
BAT_vs_GAR	15	34836018	35032330
BAT_vs_GAR	18	24504485	24504485
BAT_vs_GAR	19	23215854	23706101
BAT_vs_GAR	20	19924750	19924750
BAT_vs_GAR	20	31292332	31881491
BAT_vs_GAR	21	21710088	21710088
BAT_vs_GAR	22	30649903	30649903
BAT_vs_GAR	23	30499646	30585228
BAT_vs_GAR	23	51650769	51795810
BAT_vs_GAR	24	36421278	36421278
BAT_vs_GAR	24	37575467	37575467
BAT_vs_GAR	25	16805271	16805271
BAT_vs_GAR	26	29317712	29317712
BAT_vs_GAR	26	29950635	29950635
BAT_vs_SAK	1	19141308	19546986
BAT_vs_SAK	1	22525170	22855897
BAT_vs_SAK	1	28613723	29306391
BAT_vs_SAK	1	30796850	30881552
BAT_vs_SAK	1	33884088	33884088
BAT_vs_SAK	1	121708028	121708028
BAT_vs_SAK	1	171867074	171912905
BAT_vs_SAK	2	94338746	94338746
BAT_vs_SAK	2	109051135	109051135
BAT_vs_SAK	2	124640271	124767645
BAT_vs_SAK	2	128212937	128510448
BAT_vs_SAK	3	103972130	104237300
BAT_vs_SAK	3	108672433	108672433
BAT_vs_SAK	3	110377965	111415963
BAT_vs_SAK	3	112615807	113754507
BAT_vs_SAK	4	29322246	29449083
BAT_vs_SAK	4	99257824	99257824
BAT_vs_SAK	5	60923178	60923178
BAT_vs_SAK	5	61880495	61997631
BAT_vs_SAK	6	7177914	7177914
BAT_vs_SAK	6	90362632	90362632
BAT_vs_SAK	6	104916257	105070069
BAT_vs_SAK	7	31645853	31645853
BAT_vs_SAK	7	39724958	40270973
BAT_vs_SAK	8	63872364	64191574
BAT_vs_SAK	8	66825950	66825950
BAT_vs_SAK	9	20337836	20835737
BAT_vs_SAK	10	49251808	49251808
BAT_vs_SAK	10	51761846	51781888
BAT_vs_SAK	10	65388637	65388637
BAT_vs_SAK	10	72635800	72635800
BAT_vs_SAK	11	8992571	8992571
BAT_vs_SAK	11	24893372	24893372
BAT_vs_SAK	11	34730245	35058677
BAT_vs_SAK	12	54361129	54361129
BAT_vs_SAK	12	59765231	59936741
BAT_vs_SAK	12	66759570	67113940
BAT_vs_SAK	13	13642091	13642091
BAT_vs_SAK	13	32825842	32825842
BAT_vs_SAK	13	65459358	65587522
BAT_vs_SAK	14	41316038	41316038
BAT_vs_SAK	15	33508662	34062704
BAT_vs_SAK	15	59122863	59211673
BAT_vs_SAK	15	74061388	74061388
BAT_vs_SAK	16	58290135	58512866
BAT_vs_SAK	18	24488498	24504485
BAT_vs_SAK	18	35225813	35225813
BAT_vs_SAK	18	55108545	55108545
BAT_vs_SAK	19	10014765	10014765
BAT_vs_SAK	19	23653506	23783412
BAT_vs_SAK	19	28702184	28766512
BAT_vs_SAK	19	51735808	51861887
BAT_vs_SAK	20	31881491	31916121
BAT_vs_SAK	22	30516122	30649903
BAT_vs_SAK	23	30499646	30585228
BAT_vs_SAK	24	21433108	21441811
BAT_vs_SAK	24	40082118	40167659
BAT_vs_SAK	25	27230831	27230831
BAT_vs_SAK	26	18641120	18641120
BAT_vs_SUM	1	12703054	13103376
BAT_vs_SUM	1	15671996	18108773
BAT_vs_SUM	1	18929288	20105370
BAT_vs_SUM	1	36503110	36503110
BAT_vs_SUM	1	146837391	147871184
BAT_vs_SUM	1	216333456	216477017
BAT_vs_SUM	2	56077005	56077005
BAT_vs_SUM	2	57855942	57889173
BAT_vs_SUM	2	171934063	172358344
BAT_vs_SUM	2	238398162	238398162
BAT_vs_SUM	2	239984353	239998874
BAT_vs_SUM	3	25203022	25203022
BAT_vs_SUM	3	113486546	113754507
BAT_vs_SUM	3	155051824	155051824
BAT_vs_SUM	3	161882431	161882431
BAT_vs_SUM	3	195371647	196866876
BAT_vs_SUM	3	199012104	199141594
BAT_vs_SUM	4	98698114	98698114
BAT_vs_SUM	4	109657245	110290924
BAT_vs_SUM	6	23079549	23194354
BAT_vs_SUM	6	63323822	63323822
BAT_vs_SUM	6	109507888	109793787
BAT_vs_SUM	7	39724958	40291829
BAT_vs_SUM	8	12052743	12052743
BAT_vs_SUM	8	20307195	20307195
BAT_vs_SUM	8	64228094	64228094
BAT_vs_SUM	8	75206055	75206055
BAT_vs_SUM	8	85652621	85809284
BAT_vs_SUM	9	18676838	18867162
BAT_vs_SUM	10	50999471	51101249
BAT_vs_SUM	10	51794166	51794166
BAT_vs_SUM	10	79520127	79725238
BAT_vs_SUM	10	80885915	80885915
BAT_vs_SUM	11	26682450	26682450
BAT_vs_SUM	11	27199959	27199959
BAT_vs_SUM	11	27723413	27939295
BAT_vs_SUM	11	28663245	28729665
BAT_vs_SUM	12	15879823	15879823
BAT_vs_SUM	12	33108679	33240388
BAT_vs_SUM	12	58107538	58292337
BAT_vs_SUM	13	13642091	13642091
BAT_vs_SUM	14	41201706	41316038
BAT_vs_SUM	14	55504060	56725337
BAT_vs_SUM	15	27164326	27478261
BAT_vs_SUM	15	30183382	30202287
BAT_vs_SUM	16	58240026	58512866
BAT_vs_SUM	17	26585232	26585232
BAT_vs_SUM	17	56120537	56120537
BAT_vs_SUM	20	7583303	7583303
BAT_vs_SUM	20	19924750	19924750
BAT_vs_SUM	21	33418468	33418468
BAT_vs_SUM	21	33927041	33927041
BAT_vs_SUM	22	43387119	43387119
BAT_vs_SUM	23	34800589	34800589
BAT_vs_SUM	23	36968870	36968870
BAT_vs_SUM	24	37663141	37819088
BAT_vs_SUM	26	30291367	30291367
BAT_vs_TT	1	9459444	9755978
BAT_vs_TT	1	16231630	16805883
BAT_vs_TT	1	19141308	19141308
BAT_vs_TT	1	22689166	22855897
BAT_vs_TT	1	28734244	29306391
BAT_vs_TT	1	32881049	32881049
BAT_vs_TT	1	147722539	147871184
BAT_vs_TT	1	157413773	157413773
BAT_vs_TT	2	86258341	86258341
BAT_vs_TT	2	86801011	86801011
BAT_vs_TT	2	87418921	87459622
BAT_vs_TT	2	94303423	94303423
BAT_vs_TT	2	128212937	128510448
BAT_vs_TT	2	134648128	134915902
BAT_vs_TT	3	110716874	110938979
BAT_vs_TT	3	111533874	111562295
BAT_vs_TT	3	112615807	114069931
BAT_vs_TT	4	29322246	29449083
BAT_vs_TT	4	71508004	71631663
BAT_vs_TT	4	72247985	72516394
BAT_vs_TT	4	99257824	99294733
BAT_vs_TT	5	61880495	61997631
BAT_vs_TT	6	98116791	98127870
BAT_vs_TT	6	104980987	105315941
BAT_vs_TT	7	4851072	5222816
BAT_vs_TT	7	38502837	38656748
BAT_vs_TT	7	39501509	40270973
BAT_vs_TT	8	10027211	10027211
BAT_vs_TT	8	56306281	56306281
BAT_vs_TT	8	64126785	64191574
BAT_vs_TT	9	17053495	17053495
BAT_vs_TT	9	41483453	41483453
BAT_vs_TT	11	59624880	59624880
BAT_vs_TT	12	17315171	17315171
BAT_vs_TT	12	29199475	29199475
BAT_vs_TT	12	59936741	59936741
BAT_vs_TT	13	65428436	65459358
BAT_vs_TT	15	19736923	19736923
BAT_vs_TT	15	32448433	32448433
BAT_vs_TT	15	33591310	33591310
BAT_vs_TT	15	35032330	35157553
BAT_vs_TT	15	59122863	59234278
BAT_vs_TT	16	58290135	58290135
BAT_vs_TT	17	69172634	69172634
BAT_vs_TT	18	18168983	18199332
BAT_vs_TT	18	24488498	24516616
BAT_vs_TT	19	23351961	23783412
BAT_vs_TT	19	24878188	25061326
BAT_vs_TT	19	51735808	51861887
BAT_vs_TT	20	31413475	31551126
BAT_vs_TT	23	30499646	30528212
BAT_vs_TT	24	21046370	21433108
BAT_vs_TT	24	29070208	29070208
BAT_vs_TT	24	40167659	40167659
BAT_vs_TT	26	25127891	25166209
BAT_vs_TT	26	29950635	29950635
GAR_vs_SAK	1	4322635	4486580
GAR_vs_SAK	1	28815810	28849324
GAR_vs_SAK	1	45911040	46204760
GAR_vs_SAK	1	47285267	47951893
GAR_vs_SAK	1	149456867	149891184
GAR_vs_SAK	1	173038256	173038256
GAR_vs_SAK	1	212198154	212198154
GAR_vs_SAK	1	216333456	216333456
GAR_vs_SAK	1	217333679	217725129
GAR_vs_SAK	2	9635534	9635534
GAR_vs_SAK	2	64350547	64550288
GAR_vs_SAK	2	65784559	65934894
GAR_vs_SAK	2	68949853	68949853
GAR_vs_SAK	2	175920691	175920691
GAR_vs_SAK	2	194207716	194429184
GAR_vs_SAK	2	200235627	200269910
GAR_vs_SAK	2	206107723	206217675
GAR_vs_SAK	2	235112713	235112713
GAR_vs_SAK	3	9846869	9846869
GAR_vs_SAK	3	13788269	13788269
GAR_vs_SAK	3	30673179	30673179
GAR_vs_SAK	3	36842273	37504225
GAR_vs_SAK	3	39388234	39475027
GAR_vs_SAK	3	43238329	43238329
GAR_vs_SAK	3	79592923	80031696
GAR_vs_SAK	3	81017218	81027004
GAR_vs_SAK	3	109628335	109628335
GAR_vs_SAK	3	134060493	134563776
GAR_vs_SAK	3	163498593	163498593
GAR_vs_SAK	3	215498114	215596400
GAR_vs_SAK	4	35378744	35701814
GAR_vs_SAK	4	51789488	51789488
GAR_vs_SAK	5	33855201	33855201
GAR_vs_SAK	5	43260967	43260967
GAR_vs_SAK	5	59096635	59165625
GAR_vs_SAK	5	60666407	61017673
GAR_vs_SAK	5	102787773	102787773
GAR_vs_SAK	6	50721224	50858466
GAR_vs_SAK	6	98127870	98247627
GAR_vs_SAK	6	110530305	111241843
GAR_vs_SAK	7	3656925	3656925
GAR_vs_SAK	7	31629580	31645853
GAR_vs_SAK	7	34659765	34943900
GAR_vs_SAK	8	30728174	30836318
GAR_vs_SAK	9	21135381	21195300
GAR_vs_SAK	9	41917119	41917119
GAR_vs_SAK	9	47546033	47616374
GAR_vs_SAK	10	11871051	11871051
GAR_vs_SAK	10	29654912	29654912
GAR_vs_SAK	10	34131048	34131048
GAR_vs_SAK	10	69307776	69307776
GAR_vs_SAK	11	26430665	26430665
GAR_vs_SAK	11	31433061	31433061
GAR_vs_SAK	12	26903497	26903497
GAR_vs_SAK	12	33290357	33290357
GAR_vs_SAK	13	15466759	15466759
GAR_vs_SAK	13	28030020	28443763
GAR_vs_SAK	13	59810631	59810631
GAR_vs_SAK	14	29145756	29145756
GAR_vs_SAK	14	35898349	36444423
GAR_vs_SAK	15	31948979	31992930
GAR_vs_SAK	15	34901490	34901490
GAR_vs_SAK	15	54314040	54492631
GAR_vs_SAK	16	46279207	46345172
GAR_vs_SAK	17	28449051	28449051
GAR_vs_SAK	17	39872359	40096544
GAR_vs_SAK	17	47155253	47155253
GAR_vs_SAK	18	10848070	10848070
GAR_vs_SAK	18	18472331	18472331
GAR_vs_SAK	18	55108545	55160439
GAR_vs_SAK	19	4615464	4615464
GAR_vs_SAK	20	15241451	15362936
GAR_vs_SAK	20	21690899	21690899
GAR_vs_SAK	21	4038360	4221731
GAR_vs_SAK	23	5188878	5188878
GAR_vs_SAK	24	24024574	24024574
GAR_vs_SAK	24	25214434	25214434
GAR_vs_SAK	24	40736549	40736549
GAR_vs_SAK	25	13799242	13799242
GAR_vs_SAK	26	13011647	13011647
GAR_vs_SAK	26	29317712	29317712
GAR_vs_SUM	1	71322661	71512890
GAR_vs_SUM	1	81034352	81034352
GAR_vs_SUM	1	158812690	159262935
GAR_vs_SUM	1	160481619	160534298
GAR_vs_SUM	1	187984213	188308316
GAR_vs_SUM	1	191351348	191442772
GAR_vs_SUM	2	64350547	65979944
GAR_vs_SUM	2	109406627	109453319
GAR_vs_SUM	2	172182691	172182691
GAR_vs_SUM	2	233816994	233816994
GAR_vs_SUM	2	236081632	236081632
GAR_vs_SUM	3	70561875	70668532
GAR_vs_SUM	3	73762995	74336247
GAR_vs_SUM	3	76216452	76216452
GAR_vs_SUM	3	100785801	100903603
GAR_vs_SUM	3	102160260	102244384
GAR_vs_SUM	3	103972130	103979744
GAR_vs_SUM	3	109628335	110860384
GAR_vs_SUM	4	56297349	56297349
GAR_vs_SUM	4	56879171	57065977
GAR_vs_SUM	5	28920998	28920998
GAR_vs_SUM	5	95410034	95631965
GAR_vs_SUM	6	86958443	86958443
GAR_vs_SUM	6	109507888	109793787
GAR_vs_SUM	6	110588040	110588040
GAR_vs_SUM	7	8207639	8462709
GAR_vs_SUM	7	17819113	17819113
GAR_vs_SUM	7	62101896	62575637
GAR_vs_SUM	8	40715024	40715024
GAR_vs_SUM	8	67106261	67540522
GAR_vs_SUM	9	9484595	9484595
GAR_vs_SUM	9	35360603	35360603
GAR_vs_SUM	9	47514982	47701461
GAR_vs_SUM	9	70847863	71141094
GAR_vs_SUM	10	50999471	50999471
GAR_vs_SUM	10	54229874	54229874
GAR_vs_SUM	10	60011434	60077300
GAR_vs_SUM	10	80885915	80885915
GAR_vs_SUM	11	14585453	14686788
GAR_vs_SUM	11	31575725	31575725
GAR_vs_SUM	11	57597216	57770080
GAR_vs_SUM	12	3720285	3720285
GAR_vs_SUM	12	26657001	26657001
GAR_vs_SUM	12	59558362	59558362
GAR_vs_SUM	13	19728755	19728755
GAR_vs_SUM	13	52674956	52674956
GAR_vs_SUM	13	74979828	74979828
GAR_vs_SUM	14	48007034	48007034
GAR_vs_SUM	14	56161608	56161608
GAR_vs_SUM	14	62876978	62876978
GAR_vs_SUM	16	5695586	5871883
GAR_vs_SUM	16	26844639	26844639
GAR_vs_SUM	16	28723704	29098343
GAR_vs_SUM	16	69371802	69371802
GAR_vs_SUM	17	31392607	32298570
GAR_vs_SUM	18	10458850	11034242
GAR_vs_SUM	18	17811609	17811609
GAR_vs_SUM	18	22183596	22183596
GAR_vs_SUM	19	38146216	38146216
GAR_vs_SUM	20	7112767	7112767
GAR_vs_SUM	20	14675534	14675534
GAR_vs_SUM	21	6829730	6829730
GAR_vs_SUM	22	34463215	34543082
GAR_vs_SUM	24	11235144	11307524
GAR_vs_SUM	25	31233814	31233814
GAR_vs_SUM	25	32620111	32620111
GAR_vs_SUM	26	30291367	30308922
GAR_vs_SUM	26	31997203	32322979
GAR_vs_TT	1	4292700	4781499
GAR_vs_TT	1	15348135	15348135
GAR_vs_TT	1	28849324	28849324
GAR_vs_TT	1	47285267	47285267
GAR_vs_TT	1	47951893	47951893
GAR_vs_TT	1	149456867	150017895
GAR_vs_TT	1	150635319	150635319
GAR_vs_TT	1	157413773	157413773
GAR_vs_TT	1	184923327	185233630
GAR_vs_TT	1	197229256	197229256
GAR_vs_TT	1	217614230	217614230
GAR_vs_TT	2	64477262	64477262
GAR_vs_TT	2	65285635	65979944
GAR_vs_TT	2	68949853	68949853
GAR_vs_TT	2	108913454	109543773
GAR_vs_TT	2	111868568	112118184
GAR_vs_TT	2	113814146	113814146
GAR_vs_TT	2	116997204	116997204
GAR_vs_TT	2	143682007	143802010
GAR_vs_TT	2	206217675	206217675
GAR_vs_TT	3	9629003	10440374
GAR_vs_TT	3	17108051	17108051
GAR_vs_TT	3	35320313	35320313
GAR_vs_TT	3	36576561	37504225
GAR_vs_TT	3	39042534	39042534
GAR_vs_TT	3	79592923	80031696
GAR_vs_TT	3	81017218	81017218
GAR_vs_TT	3	109628335	109632484
GAR_vs_TT	4	29449083	29449083
GAR_vs_TT	4	31957092	31957092
GAR_vs_TT	4	52543664	52711161
GAR_vs_TT	5	14833677	14964968
GAR_vs_TT	5	60656561	60843912
GAR_vs_TT	6	77772314	77807527
GAR_vs_TT	6	98127870	98247627
GAR_vs_TT	6	111090394	111241843
GAR_vs_TT	7	27940921	27940921
GAR_vs_TT	7	38602654	38656748
GAR_vs_TT	7	87300882	87300882
GAR_vs_TT	7	92815740	93150861
GAR_vs_TT	8	9404029	9844325
GAR_vs_TT	8	10371765	10371765
GAR_vs_TT	8	56306281	56399846
GAR_vs_TT	8	79347106	79487946
GAR_vs_TT	9	7804585	7804585
GAR_vs_TT	9	22097416	22097416
GAR_vs_TT	9	38179207	38179207
GAR_vs_TT	10	11871051	11871051
GAR_vs_TT	10	33937128	34131048
GAR_vs_TT	10	61005182	61005182
GAR_vs_TT	10	81814577	81814577
GAR_vs_TT	11	19980228	19980228
GAR_vs_TT	12	26809568	26809568
GAR_vs_TT	12	33599098	33599098
GAR_vs_TT	13	55566972	55710672
GAR_vs_TT	13	59841805	59841805
GAR_vs_TT	14	6250922	6328010
GAR_vs_TT	14	34562198	34562198
GAR_vs_TT	15	52919612	53039889
GAR_vs_TT	15	54314040	54492631
GAR_vs_TT	16	46345172	46732911
GAR_vs_TT	17	12479798	12479798
GAR_vs_TT	17	28449051	28449051
GAR_vs_TT	17	40096544	40096544
GAR_vs_TT	18	10550672	10848070
GAR_vs_TT	18	55058802	55108545
GAR_vs_TT	19	12156921	12156921
GAR_vs_TT	19	45772015	45772015
GAR_vs_TT	20	10371538	10371538
GAR_vs_TT	20	15241451	15362936
GAR_vs_TT	20	22974084	23009127
GAR_vs_TT	20	49126421	49126421
GAR_vs_TT	22	4608681	5542529
GAR_vs_TT	24	36421278	36421278
GAR_vs_TT	24	40736549	40736549
GAR_vs_TT	25	4579010	4579010
GAR_vs_TT	25	7024445	7024445
GAR_vs_TT	25	17738104	17919544
GAR_vs_TT	26	29035349	29317712
SAK_vs_SUM	1	3963811	4292700
SAK_vs_SUM	1	28815810	28849324
SAK_vs_SUM	1	33884088	33884088
SAK_vs_SUM	1	45226371	45798328
SAK_vs_SUM	1	47231588	48306056
SAK_vs_SUM	1	49535940	49535940
SAK_vs_SUM	1	122909347	122909347
SAK_vs_SUM	1	156055344	156904229
SAK_vs_SUM	1	157413773	157842025
SAK_vs_SUM	1	171912905	171979080
SAK_vs_SUM	2	104786635	104954599
SAK_vs_SUM	2	169354902	169354902
SAK_vs_SUM	2	244442703	244442703
SAK_vs_SUM	3	70627120	70863010
SAK_vs_SUM	3	72050341	72050341
SAK_vs_SUM	3	73425105	74127317
SAK_vs_SUM	3	101778202	102610435
SAK_vs_SUM	3	103442382	104237300
SAK_vs_SUM	4	8578848	8578848
SAK_vs_SUM	4	46763996	46763996
SAK_vs_SUM	4	47990715	48276406
SAK_vs_SUM	4	48841080	48841080
SAK_vs_SUM	5	47608337	47721075
SAK_vs_SUM	5	48245243	48245243
SAK_vs_SUM	5	95383543	95713646
SAK_vs_SUM	5	99252426	99307082
SAK_vs_SUM	6	69892385	70006416
SAK_vs_SUM	6	109793787	109793787
SAK_vs_SUM	7	3656925	3714350
SAK_vs_SUM	7	8314031	8314031
SAK_vs_SUM	7	17819113	17819113
SAK_vs_SUM	7	63010710	63010710
SAK_vs_SUM	8	44943033	44943033
SAK_vs_SUM	8	67106261	67358875
SAK_vs_SUM	8	68780169	68780169
SAK_vs_SUM	9	6251092	6251092
SAK_vs_SUM	9	9484595	9484595
SAK_vs_SUM	9	21928676	22051076
SAK_vs_SUM	10	11871051	11937723
SAK_vs_SUM	10	21590004	21590004
SAK_vs_SUM	10	34066286	34654044
SAK_vs_SUM	10	65388637	65388637
SAK_vs_SUM	11	14680859	14686788
SAK_vs_SUM	11	22398281	22398281
SAK_vs_SUM	12	33142521	33142521
SAK_vs_SUM	12	75313419	75484077
SAK_vs_SUM	13	24236241	24317105
SAK_vs_SUM	13	33202240	33202240
SAK_vs_SUM	13	36322963	36550006
SAK_vs_SUM	13	44945452	45033520
SAK_vs_SUM	13	74979828	74979828
SAK_vs_SUM	15	30064131	30202287
SAK_vs_SUM	15	59211673	59211673
SAK_vs_SUM	16	21229313	21772522
SAK_vs_SUM	17	35165954	35428304
SAK_vs_SUM	18	60442228	60442228
SAK_vs_SUM	18	61104337	61185853
SAK_vs_SUM	20	6541762	6813655
SAK_vs_SUM	20	11264477	11414802
SAK_vs_SUM	21	33859313	33927041
SAK_vs_SUM	22	34992380	35319370
SAK_vs_SUM	23	58308450	58308450
SAK_vs_SUM	24	24024574	24024574
SAK_vs_SUM	24	25380061	25380061
SAK_vs_SUM	24	35086375	35086375
SAK_vs_SUM	24	40573023	40573023
SAK_vs_SUM	25	7024445	7151618
SAK_vs_SUM	25	31233814	31233814
SAK_vs_SUM	26	3641054	3641054
SAK_vs_SUM	26	30259732	30383051
SAK_vs_SUM	26	32039219	32322979
SAK_vs_TT	1	19281601	19281601
SAK_vs_TT	1	33884088	33884088
SAK_vs_TT	1	62725121	62725121
SAK_vs_TT	1	173441070	173441070
SAK_vs_TT	1	193167224	193216107
SAK_vs_TT	1	206307034	206307034
SAK_vs_TT	1	248969182	248969182
SAK_vs_TT	2	45924849	45924849
SAK_vs_TT	2	108480073	109051135
SAK_vs_TT	2	162613920	162756355
SAK_vs_TT	2	204879254	204920325
SAK_vs_TT	2	237331481	237331481
SAK_vs_TT	3	17035656	17066762
SAK_vs_TT	3	20757511	21195959
SAK_vs_TT	3	66118404	66118404
SAK_vs_TT	3	98354938	98354938
SAK_vs_TT	3	103626960	103626960
SAK_vs_TT	3	157730301	157730301
SAK_vs_TT	3	160669877	160669877
SAK_vs_TT	3	177696677	177736323
SAK_vs_TT	3	204607351	204720644
SAK_vs_TT	3	205803335	205884822
SAK_vs_TT	4	26374521	26374521
SAK_vs_TT	4	35504322	35646685
SAK_vs_TT	4	59156586	59156586
SAK_vs_TT	4	68568340	68568340
SAK_vs_TT	4	72247985	72516394
SAK_vs_TT	4	111780110	111780110
SAK_vs_TT	5	16751473	16751473
SAK_vs_TT	5	17661209	17661209
SAK_vs_TT	5	43260967	43419768
SAK_vs_TT	5	53281216	53436185
SAK_vs_TT	6	38772831	39382514
SAK_vs_TT	6	72784113	72784113
SAK_vs_TT	7	34824539	34943900
SAK_vs_TT	7	77222345	77222345
SAK_vs_TT	7	92815740	93150861
SAK_vs_TT	7	98824716	98824716
SAK_vs_TT	8	78428523	79132538
SAK_vs_TT	9	2329956	2329956
SAK_vs_TT	9	21928676	22169721
SAK_vs_TT	9	47546033	47616374
SAK_vs_TT	9	62196020	62563585
SAK_vs_TT	10	4959476	4959476
SAK_vs_TT	10	29654912	29654912
SAK_vs_TT	10	40305942	40730776
SAK_vs_TT	10	41362485	41362485
SAK_vs_TT	10	46014592	46014592
SAK_vs_TT	11	28545870	28663245
SAK_vs_TT	11	50465568	50487300
SAK_vs_TT	12	39106959	39106959
SAK_vs_TT	13	13441072	13577998
SAK_vs_TT	13	15466759	15466759
SAK_vs_TT	13	41847800	41847800
SAK_vs_TT	14	6250922	6328010
SAK_vs_TT	14	28177467	28263629
SAK_vs_TT	15	31948979	31948979
SAK_vs_TT	15	46750041	46750041
SAK_vs_TT	15	71472670	71472670
SAK_vs_TT	15	72648308	72648308
SAK_vs_TT	16	9575606	10126659
SAK_vs_TT	16	10990026	11223425
SAK_vs_TT	17	23842471	23842471
SAK_vs_TT	17	65465030	65515830
SAK_vs_TT	17	68510873	68595204
SAK_vs_TT	18	18472331	18472331
SAK_vs_TT	18	28482219	28701397
SAK_vs_TT	18	29827629	29935223
SAK_vs_TT	19	24878188	24956196
SAK_vs_TT	19	46680814	46680814
SAK_vs_TT	19	53572133	53572133
SAK_vs_TT	20	10371538	10449624
SAK_vs_TT	20	36006260	36006260
SAK_vs_TT	20	38809937	38809937
SAK_vs_TT	21	16798617	16798617
SAK_vs_TT	21	33927041	33927041
SAK_vs_TT	21	37186934	37186934
SAK_vs_TT	22	19168233	19168233
SAK_vs_TT	22	42592914	42639440
SAK_vs_TT	23	20232431	20232431
SAK_vs_TT	23	27412069	27736459
SAK_vs_TT	23	55679004	55679004
SAK_vs_TT	24	36421278	36421278
SAK_vs_TT	25	38381724	38381724
SAK_vs_TT	25	39701537	39701537
SAK_vs_TT	26	15865012	15865012
SAK_vs_TT	26	25166209	25166209
SUM_vs_TT	1	3572534	4486580
SUM_vs_TT	1	28815810	28815810
SUM_vs_TT	1	45179144	45748182
SUM_vs_TT	1	47231588	47363911
SUM_vs_TT	1	47951893	47951893
SUM_vs_TT	1	71165857	71165857
SUM_vs_TT	1	156195179	157754259
SUM_vs_TT	1	219903260	219903260
SUM_vs_TT	2	49143903	49356985
SUM_vs_TT	2	86801011	87459622
SUM_vs_TT	2	146982480	146982480
SUM_vs_TT	2	149020147	149020147
SUM_vs_TT	2	172182691	172234301
SUM_vs_TT	2	172789215	173178176
SUM_vs_TT	2	174210816	174794669
SUM_vs_TT	2	232691332	232945243
SUM_vs_TT	3	8985441	9101163
SUM_vs_TT	3	15992946	15992946
SUM_vs_TT	3	17003786	17108051
SUM_vs_TT	3	60282913	60282913
SUM_vs_TT	3	70561875	71076871
SUM_vs_TT	3	72038415	72050341
SUM_vs_TT	3	73394174	73978592
SUM_vs_TT	3	101603413	102236847
SUM_vs_TT	3	104237300	104237300
SUM_vs_TT	4	48165437	48977689
SUM_vs_TT	4	72154605	72154605
SUM_vs_TT	5	95383543	95713646
SUM_vs_TT	5	97643129	97643129
SUM_vs_TT	6	14017718	14017718
SUM_vs_TT	6	53017823	53017823
SUM_vs_TT	6	58104585	58104585
SUM_vs_TT	7	63010710	63181796
SUM_vs_TT	8	3741315	3741315
SUM_vs_TT	8	59229295	59229295
SUM_vs_TT	8	67106261	67358875
SUM_vs_TT	8	78428523	78843783
SUM_vs_TT	9	6251092	6251092
SUM_vs_TT	9	29971591	29971591
SUM_vs_TT	10	11871051	11937723
SUM_vs_TT	10	21590004	21590004
SUM_vs_TT	10	34066286	34066286
SUM_vs_TT	10	34620268	34758139
SUM_vs_TT	11	22398281	22414691
SUM_vs_TT	11	43890088	43890088
SUM_vs_TT	12	29146541	29199475
SUM_vs_TT	12	33142521	33142521
SUM_vs_TT	13	44945452	45033520
SUM_vs_TT	13	56947219	56947219
SUM_vs_TT	13	74979828	74979828
SUM_vs_TT	14	6525540	6525540
SUM_vs_TT	14	56568305	56587214
SUM_vs_TT	15	30183382	30202287
SUM_vs_TT	15	59122863	59234278
SUM_vs_TT	16	21340116	21772522
SUM_vs_TT	16	49301626	49301626
SUM_vs_TT	16	69161412	69161412
SUM_vs_TT	17	68959896	69172634
SUM_vs_TT	18	60478819	60478819
SUM_vs_TT	18	61041683	61185853
SUM_vs_TT	20	6513362	6740475
SUM_vs_TT	23	10035126	10215427
SUM_vs_TT	23	58308450	58366159
SUM_vs_TT	24	35086375	35086375
SUM_vs_TT	25	7024445	7024445
SUM_vs_TT	25	9468777	9468777
SUM_vs_TT	25	17670992	17727946
SUM_vs_TT	25	31233814	31233814
SUM_vs_TT	26	30259732	30308922
SUM_vs_TT	26	32039219	32039219

## Sheet: Table S8. SS-Final regions
chr	start	end	methods	n_methods	targets	n_signals	ROH	iHS	FST	XPEHH	confidence
3	19403155	21861815	FST;iHS;ROH;XP-EHH	4	BAT vs TT;GAR vs SUM;SAK;SAK_vs_TT;SUM vs TT;TT	8	TRUE	TRUE	TRUE	TRUE	Tier1
3	40500001	43238329	FST;ROH;XP-EHH	3	BAT;BAT vs GAR;BAT vs SAK;BAT vs SUM;BAT vs TT;GAR_vs_SAK;SUM	8	TRUE	FALSE	TRUE	TRUE	Tier1
3	70561875	74819804	iHS;ROH;XP-EHH	3	GAR_vs_SUM;SAK_vs_SUM;SUM;SUM_vs_TT	10	TRUE	TRUE	FALSE	TRUE	Tier1
4	47990715	50226753	FST;ROH;XP-EHH	3	GAR vs SUM;SAK_vs_SUM;SUM;SUM_vs_TT	5	TRUE	FALSE	TRUE	TRUE	Tier1
18	60030664	60780664	FST;iHS;XP-EHH	3	GAR vs SUM;SAK_vs_SUM;SUM;SUM_vs_TT	5	FALSE	TRUE	TRUE	TRUE	Tier1
1	3572534	5028019	ROH;XP-EHH	2	GAR_vs_SAK;GAR_vs_TT;SAK_vs_SUM;SUM_vs_TT;TT	5	TRUE	FALSE	FALSE	TRUE	Tier2_strong
1	28463811	29306391	iHS;XP-EHH	2	BAT_vs_SAK;BAT_vs_TT;GAR_vs_SAK;GAR_vs_TT;SAK_vs_SUM;SUM;SUM_vs_TT	7	FALSE	TRUE	FALSE	TRUE	Tier2_strong
1	44931137	46204760	iHS;XP-EHH	2	GAR_vs_SAK;SAK;SAK_vs_SUM;SUM_vs_TT	5	FALSE	TRUE	FALSE	TRUE	Tier2_strong
1	155963811	157842025	iHS;XP-EHH	2	BAT_vs_TT;GAR_vs_TT;SAK_vs_SUM;SUM;SUM_vs_TT	6	FALSE	TRUE	FALSE	TRUE	Tier2_strong
1	158487658	159262935	iHS;XP-EHH	2	BAT;GAR_vs_SUM	2	FALSE	TRUE	FALSE	TRUE	Tier2_strong
2	64032181	66177309	iHS;XP-EHH	2	BAT_vs_GAR;GAR_vs_SAK;GAR_vs_SUM;GAR_vs_TT;SAK	8	FALSE	TRUE	FALSE	TRUE	Tier2_strong
2	86653157	87459622	iHS;XP-EHH	2	BAT;BAT_vs_TT;SUM_vs_TT	4	FALSE	TRUE	FALSE	TRUE	Tier2_strong
2	93869979	94619979	iHS;XP-EHH	2	BAT_vs_SAK;BAT_vs_TT;GAR	4	FALSE	TRUE	FALSE	TRUE	Tier2_strong
2	99883670	101750000	FST;ROH	2	GAR vs SUM;SUM	2	TRUE	FALSE	TRUE	FALSE	Tier2_strong
2	162532181	163532181	iHS;XP-EHH	2	SAK;SAK_vs_TT	3	FALSE	TRUE	FALSE	TRUE	Tier2_strong
2	233816994	235112713	ROH;XP-EHH	2	GAR_vs_SAK;GAR_vs_SUM;SAK	3	TRUE	FALSE	FALSE	TRUE	Tier2_strong
3	16811853	17561853	iHS;XP-EHH	2	GAR_vs_TT;SAK_vs_TT;SUM_vs_TT;TT	5	FALSE	TRUE	FALSE	TRUE	Tier2_strong
3	109319804	111562295	iHS;XP-EHH	2	BAT_vs_GAR;BAT_vs_SAK;BAT_vs_TT;GAR_vs_SAK;GAR_vs_SUM;GAR_vs_TT;SUM	9	FALSE	TRUE	FALSE	TRUE	Tier2_strong
4	69897214	70750000	FST;iHS	2	SAK vs SUM;TT	3	FALSE	TRUE	TRUE	FALSE	Tier2_strong
4	71897214	72647214	iHS;XP-EHH	2	BAT_vs_TT;SAK_vs_TT;SUM_vs_TT;TT	5	FALSE	TRUE	FALSE	TRUE	Tier2_strong
5	14258965	14964968	iHS;XP-EHH	2	GAR_vs_TT;TT	2	FALSE	TRUE	FALSE	TRUE	Tier2_strong
5	59096635	59361964	ROH;XP-EHH	2	BAT;GAR_vs_SAK	2	TRUE	FALSE	FALSE	TRUE	Tier2_strong
6	22732440	23232440	iHS;XP-EHH	2	BAT;BAT_vs_SUM	2	FALSE	TRUE	FALSE	TRUE	Tier2_strong
6	62077756	64528230	ROH;XP-EHH	2	BAT_vs_SUM;SUM	2	TRUE	FALSE	FALSE	TRUE	Tier2_strong
6	94688413	95750000	FST;iHS	2	BAT vs TT;SUM	4	FALSE	TRUE	TRUE	FALSE	Tier2_strong
8	78254751	79487946	iHS;XP-EHH	2	GAR_vs_TT;SAK_vs_TT;SUM_vs_TT;TT	4	FALSE	TRUE	FALSE	TRUE	Tier2_strong
9	20337836	21428040	iHS;XP-EHH	2	BAT_vs_SAK;GAR_vs_SAK;SAK	3	FALSE	TRUE	FALSE	TRUE	Tier2_strong
10	33707219	34758139	iHS;XP-EHH	2	GAR_vs_SAK;GAR_vs_TT;SAK;SAK_vs_SUM;SUM_vs_TT	7	FALSE	TRUE	FALSE	TRUE	Tier2_strong
12	17271708	17771708	iHS;XP-EHH	2	BAT_vs_TT;SAK	2	FALSE	TRUE	FALSE	TRUE	Tier2_strong
13	56698725	57198725	iHS;XP-EHH	2	SUM_vs_TT;TT	2	FALSE	TRUE	FALSE	TRUE	Tier2_strong
13	65406595	65906595	iHS;XP-EHH	2	BAT_vs_SAK;BAT_vs_TT;GAR	3	FALSE	TRUE	FALSE	TRUE	Tier2_strong
18	30837184	32750000	FST;ROH	2	SAK vs TT;SUM	5	TRUE	FALSE	TRUE	FALSE	Tier2_strong
22	33624053	35375645	ROH;XP-EHH	2	GAR_vs_SUM;SAK_vs_SUM;SUM	4	TRUE	FALSE	FALSE	TRUE	Tier2_strong
	Region	Focal breed / contrast	Support pattern
1	chr3:70.56–74.82 Mb	SUM	ROH + iHS + XP-EHH
2	chr4:47.99–50.23 Mb	SUM	ROH + FST + XP-EHH
3	chr18:60.03–60.78 Mb	SUM	iHS + FST + XP-EHH
4	chr2:99.88–101.75 Mb	SUM	ROH + FST
5	chr6:62.08–64.53 Mb	SUM	ROH + XP-EHH
6	chr22:33.62–35.38 Mb	SUM	ROH + XP-EHH
7	chr1:155.96–157.84 Mb	SUM	iHS + XP-EHH
8	chr6:22.73–23.23 Mb	BAT	iHS + XP-EHH
9	chr2:86.65–87.46 Mb	BAT	iHS + XP-EHH
10	chr2:162.53–163.53 Mb	SAK	iHS + XP-EHH
11	chr9:20.34–21.43 Mb	SAK	iHS + XP-EHH
12	chr5:14.26–14.96 Mb	TT	iHS + XP-EHH
13	chr13:56.70–57.20 Mb	TT	iHS + XP-EHH

## Sheet: Table S9-Annotated genes
Breed	Chr	Start	End	N	Region span	Gene names	Analyses supported
SUM (80 genes)	3	70560000	74820000	5	70.56–74.82 Mb	LOC114114263; TRNAC-GCA; NRXN1; TRNAS-GGA; TRNAW-CCA	ROH + iHS + XP-EHH
	4	47990000	50230000	26	47.99–50.23 Mb	SRPK2; LOC114114604; PUS7; RINT1; EFCAB10; ATXN7L1; TRNAG-UCC; LOC114114651; CDHR3; LOC105609617; LOC121819397; SYPL1; LOC114114678; NAMPT; CCDC71L; PIK3CG; PRKAR2B; LOC121819398; HBP1; COG5; GPR22; DUS4L; BCAP29; LOC114114658; SLC26A4; LOC121819399	ROH + FST + XP-EHH
	18	60030000	60780000	1	60.03–60.78 Mb	LOC114109133	iHS + FST + XP-EHH
	2	99880000	101750000	11	99.88–101.75 Mb	LOC105608475; LOC105608482; LOC121818666; LOC121818667; ACO1; TRNAG-UCC; DDX58; TOPORS; SMIM27; NDUFB6; TRNAS-GGA	ROH + FST
	6	62080000	64530000	8	62.08–64.53 Mb	ATP8A1; GRXCR1; KCTD8; YIPF7; GUF1; GNPDA2; LOC114115307; TRNAW-CCA	ROH + XP-EHH
	22	33620000	35380000	19	33.62–35.38 Mb	LOC101122236; CASP7; TRNAG-CCC; PLEKHS1; DCLRE1A; NHLRC2; LOC105604300; ADRB1; CCDC186; TDRD1; TRNAC-GCA; VWA2; AFAP1L2; TRNAY-GUA; ABLIM1; FHIP2A; TRUB1; ATRNL1; TRNAC-ACA	ROH + XP-EHH
	1	155960000	157840000	10	155.96–157.84 Mb	VGLL3; LOC121816279; CHMP2B; POU1F1; HTR1F; LOC105611303; CGGBP1; ZNF654; C1H3orf38; LOC105616630	iHS + XP-EHH
BAT (5 genes)	6	22730000	23230000	3	22.73–23.23 Mb	SLC39A8; BANK1; LOC114115496	iHS + XP-EHH
	2	86650000	87460000	2	86.65–87.46 Mb	ADAMTSL1; LOC114113270	iHS + XP-EHH
SAK (11 genes)	2	162530000	163530000	1	162.53–163.53 Mb	TRNAS-GGA	iHS + XP-EHH
	9	20340000	21430000	10	20.34–21.43 Mb	ZFAT; LOC105608712; ST3GAL1; LOC121820317; NDRG1; TRNAC-ACA; CCN4; LOC121820382; TG; SLA	iHS + XP-EHH
TT (45 genes)	5	14260000	14960000	34	14.26–14.96 Mb	FCER2; LOC114114996; LOC101123627; LOC101102057; EVI5L; PRR36; LRRC8E; MAP2K7; TGFBR3L; SNAPC2; CTXN1; TIMM44; ELAVL1; CCL25; LOC121819602; FBN3; TRNAR-CCU; CERS4; CD320; NDUFA7; RPS28; KANK3; LOC121819603; ANGPTL4; RAB11B; MARCHF2; HNRNPM; PRAM1; ZNF414; LOC121819605; MYO1F; LOC121819604; ADAMTS10; NFILZ	iHS + XP-EHH
	13	56700000	57200000	11	56.70–57.20 Mb	EDN3; ZNF831; PRELID3B; ATP5F1E; TUBB1; LOC121816190; CTSZ; NELFCD; LOC101115640; LOC101102411; LOC121816191	iHS + XP-EHH
				141

[truncated: 1 more sheets: Table S10-GO & KEGG]
